# Supplementary material for: Differential Water Mite Parasitism, Phenoloxidase Activity, and Resistance to Mites Are Unrelated across Pairs of Related Damselfly Species
Source: PLoS One. 2015 Feb 6;10(2):e0115539. doi: 10.1371/journal.pone.0115539 (PMC4319886; doi:10.1371/journal.pone.0115539)
Supplement: S2 Table — (XLSX) [file pone.0115539.s002.xlsx]

## Sheet: Enallagma-Enallagma
ID	Genus	Species	sex	MP	MitePrevAll	MitePrevDead	MLN	MLN	MLN	MDN
AC004	Enallagma	E. boreale	M	N	0	0	0	0	0	0
AC005	Enallagma	E. boreale	M	N	0	0	0	0	0	0
AC010	Enallagma	E. boreale	M	Y	1	0	12	12	0	0
AC014	Enallagma	E. boreale	M	Y	1	0	5	5	0	0
AC015	Enallagma	E. boreale	M	N	0	0	0	0	0	0
AC017	Enallagma	E. boreale	M	N	0	0	0	0	0	0
AC030	Enallagma	E. boreale	M	N	0	0	0	0	0	0
AC031	Enallagma	E. boreale	M	N	0	0	0	0	0	0
AC033	Enallagma	E. boreale	M	N	0	0	0	0	0	0
AC034	Enallagma	E. boreale	M	Y	1	0	1	1	0	0
AC035	Enallagma	E. boreale	M	N	0	0	0	0	0	0
AC036	Enallagma	E. boreale	M	N	0	0	0	0	0	0
AC037	Enallagma	E. boreale	M	N	0	0	0	0	0	0
AC046	Enallagma	E. boreale	M	N	0	0	0	0	0	0
AC047	Enallagma	E. boreale	M	N	0	0	0	0	0	0
AC049	Enallagma	E. boreale	M	N	0	0	0	0	0	0
AC050	Enallagma	E. boreale	M	N	0	0	0	0	0	0
AC053	Enallagma	E. boreale	M	N	0	0	0	0	0	0
AC054	Enallagma	E. boreale	M	N	0	0	0	0	0	0
AC055	Enallagma	E. boreale	M	N	0	0	0	0	0	0
AC056	Enallagma	E. boreale	M	N	0	0	0	0	0	0
AC058	Enallagma	E. boreale	M	N	0	0	0	0	0	0
AC059	Enallagma	E. boreale	M	N	0	0	0	0	0	0
AC060	Enallagma	E. boreale	F	N	0	0	0	0	0	0
AD026	Enallagma	E. boreale	M	N	0	0	0	0	0	0
AD028	Enallagma	E. boreale	M	Y	1	0	21	21	0	0
AD030	Enallagma	E. boreale	M	N	0	0	0	0	0	0
AD049	Enallagma	E. boreale	M	N	0	0	0	0	0	0
AD050	Enallagma	E. boreale	M	N	0	0	0	0	0	0
AD061	Enallagma	E. boreale	M	N	0	0	0	0	0	0
AD091	Enallagma	E. boreale	M	N	0	0	0	0	0	0
BC001	Enallagma	E. boreale	M	N	0	0	0	0	0	0
BC002	Enallagma	E. boreale	M	Y	1	0	3	0	0	0
BC003	Enallagma	E. boreale	M	N	0	0	0	0	0	0
BC004	Enallagma	E. boreale	M	N	0	0	0	0	0	0
BC005	Enallagma	E. boreale	M	N	0	0	0	0	0	0
BC006	Enallagma	E. boreale	M	Y	1	0	14	14	0	0
BC008	Enallagma	E. boreale	M	Y	1	0	8	8	0	0
BC012	Enallagma	E. boreale	F	Y	1	0	8	8	0	0
BC013	Enallagma	E. boreale	M	Y	1	0	1	1	0	0	pic
BC014	Enallagma	E. boreale	M	N	0	0	0	0	0	0
BC015	Enallagma	E. boreale	M	N	0	0	0	0	0	0
BC017	Enallagma	E. boreale	F	Y	1	0	3	3	0	0
BC021	Enallagma	E. boreale	M	N	0	0	0	0	0	0
BC022	Enallagma	E. boreale	M	Y	1	0	10	10	0	0
BC023	Enallagma	E. boreale	M	Y	1	0	4	4	0	0
BC024	Enallagma	E. boreale	M	N	0	0	0	0	0	0
BC028	Enallagma	E. boreale	M	N	0	0	0	0	0	0
BC029	Enallagma	E. boreale	M	N	0	0	0	0	0	0
BC030	Enallagma	E. boreale	M	N	0	0	0	0	0	0
BC031	Enallagma	E. boreale	M	N	0	0	0	0	0	0
BC040	Enallagma	E. boreale	M	Y	1	0	8	8	0	0
BC041	Enallagma	E. boreale	M	Y	1	0	9	9	0	0
BC046	Enallagma	E. boreale	M	N	0	0	0	0	0	0
BC047	Enallagma	E. boreale	M	N	0	0	0	0	0	0
BC048	Enallagma	E. boreale	M	N	0	0	0	0	0	0
BC051	Enallagma	E. boreale	F	N	0	0	0	0	0	0
BC055	Enallagma	E. boreale	M	N	0	0	0	0	0	0
BC056	Enallagma	E. boreale	M	N	0	0	0	0	0	0
BC060	Enallagma	E. boreale	M	N	0	0	0	0	0	0
BC079	Enallagma	E. boreale	M	Y	1	0	1	1	0	0
BC086	Enallagma	E. boreale	M	Y	1	0	10	10	0	0
BC087	Enallagma	E. boreale	M	N	0	0	0	0	0	0
BC093	Enallagma	E. boreale	M	Y	1	0	6	6	0	0
BC102	Enallagma	E. boreale	M	Y	1	0	3	3	0	0
BC106	Enallagma	E. boreale	M	N	0	0	0	0	0	0
BC115	Enallagma	E. boreale	M	N	0	0	0	0	0	0
BC116	Enallagma	E. boreale	M	N	0	0	0	0	0	0
BC117	Enallagma	E. boreale	M	N	0	0	0	0	0	0
BC118	Enallagma	E. boreale	M	N	0	0	0	0	0	0
BC119	Enallagma	E. boreale	F	Y	1	0	7	7	0	0
BC120	Enallagma	E. boreale	M	N	0	0	0	0	0	0
BC121	Enallagma	E. boreale	M	Y	1	0	1	1	0	0
BC122	Enallagma	E. boreale	M	Y	1	0	6	6	0	0
BC123	Enallagma	E. boreale	M	N	0	0	0	0	0	0
BC134	Enallagma	E. boreale	M	N	0	0	0	0	0	0
BC135	Enallagma	E. boreale	M	N	0	0	0	0	0	0
BC136	Enallagma	E. boreale	M	N	0	0	0	0	0	0
BC137	Enallagma	E. boreale	F	Y	1	0	3	3	0	0
BD002	Enallagma	E. boreale	M	N	0	0	0	0	0	0
BD051	Enallagma	E. boreale	M	N	0	0	0	0	0	0
CC018	Enallagma	E. boreale	M	N	0	0	0	0	0	0
CC019	Enallagma	E. boreale	M	Y	1	0	1	1	0	0
CC020	Enallagma	E. boreale	M	N	0	0	0	0	0	0
CC021	Enallagma	E. boreale	M	N	0	0	0	0	0	0
CC022	Enallagma	E. boreale	M	N	0	0	0	0	0	0
CC023	Enallagma	E. boreale	M	N	0	0	0	0	0	0
CC024	Enallagma	E. boreale	M	N	0	0	0	0	0	0
CC025	Enallagma	E. boreale	M	N	0	0	0	0	0	0
CC030	Enallagma	E. boreale	M	N	0	0	0	0	0	0
CC031	Enallagma	E. boreale	M	N	0	0	0	0	0	0
CC032	Enallagma	E. boreale	M	N	0	0	0	0	0	0
CC033	Enallagma	E. boreale	M	N	0	0	0	0	0	0
CC034	Enallagma	E. boreale	M	N	0	0	0	0	0	0
CC035	Enallagma	E. boreale	F	N	0	0	0	0	0	0
DC001	Enallagma	E. boreale	F	N	0	0	0	0	0	0
DC002	Enallagma	E. boreale	M	N	0	0	0	0	0	0
DC039	Enallagma	E. boreale	M	N	0	0	0	0	0	0
EC034	Enallagma	E. boreale	M	N	0	0	0	0	0	0
BD001	Enallagma	E. ebrium	M	Y	1	0	7	7	0	0
BD011	Enallagma	E. ebrium	M	Y	1	0	15	15	0	0
BD018	Enallagma	E. ebrium	M	Y	1	0	15	15	0	0
BD022	Enallagma	E. ebrium	M	Y	1	0	12	12	0	0
BD023	Enallagma	E. ebrium	M	N	0	0	0	0	0	0
BD025	Enallagma	E. ebrium	M	N	0	0	0	0	0	0
BD026	Enallagma	E. ebrium	M	Y	1	0	18	18	0	0
BD027	Enallagma	E. ebrium	M	Y	1	0	5	5	0	0
BD028	Enallagma	E. ebrium	M	Y	1	0	28	28	0	0
BD029	Enallagma	E. ebrium	M	Y	1	0	12	12	0	0
BD038	Enallagma	E. ebrium	M	Y	1	0	15	15	0	0
BD039	Enallagma	E. ebrium	M	Y	1	0	39	39	0	0
BD040	Enallagma	E. ebrium	F	Y	1	0	12	12	0	0
BD041	Enallagma	E. ebrium	F	Y	1	0	10	10	0	0
BD050	Enallagma	E. ebrium	M	Y	1	0	5	5	0	0
BD066	Enallagma	E. ebrium	M	Y	1	0	4	4	0	0
BD067	Enallagma	E. ebrium	M	Y	1	0	1	1	0	0
BD068	Enallagma	E. ebrium	M	Y	1	0	4	4	0	0
BD069	Enallagma	E. ebrium	M	Y	1	0	4	4	0	0
BD079	Enallagma	E. ebrium	M	Y	1	0	17	17	0	0
BD080	Enallagma	E. ebrium	M	Y	1	0	4	4	0	0
BD092	Enallagma	E. ebrium	F	N	0	0	0	0	0	0
BD095	Enallagma	E. ebrium	F	N	0	0	0	0	0	0
BD096	Enallagma	E. ebrium	M	N	0	0	0	0	0	0
BD101	Enallagma	E. ebrium	M	N	0	0	0	0	0	0
BD102	Enallagma	E. ebrium	M	N	0	0	0	0	0	0
BD103	Enallagma	E. ebrium	M	Y	1	0	41	41	0	0
BD105	Enallagma	E. ebrium	F	Y	1	0	11	11	0	0
BD106	Enallagma	E. ebrium	F	N	0	0	0	0	0	0
BD107	Enallagma	E. ebrium	M	Y	1	0	7	7	0	0
BD108	Enallagma	E. ebrium	F	Y	1	0	32	32	0	0
BD111	Enallagma	E. ebrium	M	N	0	0	0	0	0	0
BD112	Enallagma	E. ebrium	M	Y	1	0	6	6	0	0
BD113	Enallagma	E. ebrium	M	Y	1	0	11	11	0	0
BD121	Enallagma	E. ebrium	M	Y	1	0	19	19	0	0
BD122	Enallagma	E. ebrium	M	Y	1	0	1	1	0	0
BD123	Enallagma	E. ebrium	M	Y	1	0	1	1	0	0
BD128	Enallagma	E. ebrium	M	Y	1	0	12	12	0	0
BD129	Enallagma	E. ebrium	M	N	0	0	0	0	0	0
BD130	Enallagma	E. ebrium	M	Y	1	0	21	21	0	0
BD131	Enallagma	E. ebrium	M	Y	1	0	5	5	0	0
CC026	Enallagma	E. ebrium	M	N	0	0	0	0	0	0
CC027	Enallagma	E. ebrium	M	N	0	0	0	0	0	0
CC028	Enallagma	E. ebrium	M	N	0	0	0	0	0	0
CC029	Enallagma	E. ebrium	M	N	0	0	0	0	0	0
CC036	Enallagma	E. ebrium	F	Y	1	0	4	4	0	0
CC037	Enallagma	E. ebrium	F	Y	1	0	4	4	0	0
CD010	Enallagma	E. ebrium	M	N	0	0	0	0	0	0
CD011	Enallagma	E. ebrium	M	N	0	0	0	0	0	0
CD012	Enallagma	E. ebrium	M	Y	1	0	19	19	0	0
CD013	Enallagma	E. ebrium	M	N	0	0	0	0	0	0
CD014	Enallagma	E. ebrium	M	N	0	0	0	0	0	0
CD015	Enallagma	E. ebrium	M	N	0	0	0	0	0	0
CD016	Enallagma	E. ebrium	M	Y	1	0	6	1	5	0
CD017	Enallagma	E. ebrium	M	Y	1	0	6	0	6	0
CD020	Enallagma	E. ebrium	M	N	0	0	0	0	0	0
CD021	Enallagma	E. ebrium	M	Y	1	0	3	0	3	0
CD022	Enallagma	E. ebrium	M	N	0	0	0	0	0	0
CD023	Enallagma	E. ebrium	M	Y	1	0	13	13	0	0
CD024	Enallagma	E. ebrium	M	N	0	0	0	0	0	0
CD025	Enallagma	E. ebrium	M	N	0	0	0	0	0	0
CD026	Enallagma	E. ebrium	M	N	0	0	0	0	0	0
CD027	Enallagma	E. ebrium	M	Y	1	0	4	4	0	0
CD028	Enallagma	E. ebrium	M	Y	1	0	9	4	5	0
CD029	Enallagma	E. ebrium	M	N	0	0	0	0	0	0
CD030	Enallagma	E. ebrium	M	Y	1	0	11	11	0	0
CD031	Enallagma	E. ebrium	M	N	0	0	0	0	0	0
CD032	Enallagma	E. ebrium	M	N	0	0	0	0	0	0
CD033	Enallagma	E. ebrium	M	N	0	0	0	0	0	0
CD034	Enallagma	E. ebrium	M	Y	1	0	6	6	0	0
CD035	Enallagma	E. ebrium	M	Y	1	0	14	11	3	0
CD036	Enallagma	E. ebrium	M	N	0	0	0	0	0	0
CD037	Enallagma	E. ebrium	M	Y	1	0	6	2	4	0
CD038	Enallagma	E. ebrium	M	Y	1	0	9	7	2	0
CD039	Enallagma	E. ebrium	M	N	0	0	0	0	0	0
CD040	Enallagma	E. ebrium	M	N	0	0	0	0	0	0
CD041	Enallagma	E. ebrium	M	N	0	0	0	0	0	0
DC003	Enallagma	E. ebrium	M	Y	1	0	4	4	0	0
DC040	Enallagma	E. ebrium	M	N	0	0	0	0	0	0
DC041	Enallagma	E. ebrium	M	N	0	0	0	0	0	0
DC042	Enallagma	E. ebrium	M	Y	1	0	11	11	0	0
DC043	Enallagma	E. ebrium	M	N	0	0	0	0	0	0
DC044	Enallagma	E. ebrium	M	N	0	0	0	0	0	0
DC045	Enallagma	E. ebrium	M	Y	1	0	10	10	0	0
DC046	Enallagma	E. ebrium	M	Y	1	0	2	2	0	0
DC047	Enallagma	E. ebrium	M	Y	1	0	2	2	0	0
DC048	Enallagma	E. ebrium	M	Y	1	0	3	3	0	0
DC049	Enallagma	E. ebrium	M	N	0	0	0	0	0	0
DC050	Enallagma	E. ebrium	M	Y	1	0	18	18	0	0
DC051	Enallagma	E. ebrium	M	Y	1	0	7	7	0	0
DC052	Enallagma	E. ebrium	M	N	0	0	0	0	0	0
DD001	Enallagma	E. ebrium	M	N	0	0	0	0	0	0
DD002	Enallagma	E. ebrium	M	N	0	0	0	0	0	0
DD003	Enallagma	E. ebrium	M	N	0	0	0	0	0	0
DD004	Enallagma	E. ebrium	M	N	0	0	0	0	0	0
DD005	Enallagma	E. ebrium	M	N	0	0	0	0	0	0
DD006	Enallagma	E. ebrium	M	N	0	0	0	0	0	0
DD007	Enallagma	E. ebrium	M	Y	1	0	7	7	0	0
DD008	Enallagma	E. ebrium	M	Y	1	0	12	10	2	0
DD009	Enallagma	E. ebrium	M	N	0	0	0	0	0	0
DD010	Enallagma	E. ebrium	M	N	0	0	0	0	0	0
DD011	Enallagma	E. ebrium	M	Y	1	0	1	1	0	0
DD012	Enallagma	E. ebrium	M	N	0	0	0	0	0	0
DD013	Enallagma	E. ebrium	M	N	0	0	0	0	0	0
DD056	Enallagma	E. ebrium	M	Y	1	1	1	2	0	1
DD057	Enallagma	E. ebrium	M	N	0	0	0	0	0	0
DD058	Enallagma	E. ebrium	M	N	0	0	0	0	0	0
DD059	Enallagma	E. ebrium	M	N	0	0	0	0	0	0
DD060	Enallagma	E. ebrium	M	N	0	0	0	0	0	0
DD061	Enallagma	E. ebrium	M	N	0	0	0	0	0	0
DD062	Enallagma	E. ebrium	M	Y	1	1	8	10	0	2
DD063	Enallagma	E. ebrium	M	N	0	0	0	0	0	0
DD064	Enallagma	E. ebrium	M	N	0	0	0	0	0	0
DD065	Enallagma	E. ebrium	M	N	0	0	0	0	0	0
DD066	Enallagma	E. ebrium	M	N	0	0	0	0	0	0
DD067	Enallagma	E. ebrium	M	Y	1	1	0	1	0	1
DD068	Enallagma	E. ebrium	M	N	0	0	0	0	0	0
DD069	Enallagma	E. ebrium	M	N	0	0	0	0	0	0
DD070	Enallagma	E. ebrium	M	Y	1	0	1	1	0	0
DD071	Enallagma	E. ebrium	M	N	0	0	0	0	0	0
DD072	Enallagma	E. ebrium	M	Y	1	0	2	2	0	0
DD073	Enallagma	E. ebrium	M	N	0	0	0	0	0	0
DD074	Enallagma	E. ebrium	M	Y	1	0	5	5	0	0
EC035	Enallagma	E. ebrium	M	Y	1	0	10	10	0	0
EC036	Enallagma	E. ebrium	M	Y	1	0	1	1	0	0
EC037	Enallagma	E. ebrium	F	N	0	0	0	0	0	0
EC038	Enallagma	E. ebrium	F	Y	1	0	1	1	0	0
EC039	Enallagma	E. ebrium	M	N	0	0	0	0	0	0
EC040	Enallagma	E. ebrium	M	Y	1	0	3	3	0	0
EC041	Enallagma	E. ebrium	M	Y	1	0	5	5	0	0
ED001	Enallagma	E. ebrium	M	N	0	0	0	0	0	0
ED002	Enallagma	E. ebrium	M	N	0	0	0	0	0	0
ED003	Enallagma	E. ebrium	M	N	0	0	0	0	0	0
ED004	Enallagma	E. ebrium	M	Y	1	0	1	1	0	0
ED005	Enallagma	E. ebrium	M	Y	1	0	4	4	0	0
ED006	Enallagma	E. ebrium	M	N	0	0	0	0	0	0
ED007	Enallagma	E. ebrium	M	N	0	0	0	0	0	0
ED008	Enallagma	E. ebrium	M	N	0	0	0	0	0	0
ED009	Enallagma	E. ebrium	M	N	0	0	0	0	0	0
ED010	Enallagma	E. ebrium	M	Y	1	0	1	1	0	0
ED011	Enallagma	E. ebrium	M	N	0	0	0	0	0	0
ED012	Enallagma	E. ebrium	M	N	0	0	0	0	0	0
ED013	Enallagma	E. ebrium	F	N	0	0	0	0	0	0
ED025	Enallagma	E. ebrium	M	N	0	0	0	0	0	0
ED026	Enallagma	E. ebrium	M	N	0	0	0	0	0	0
ED027	Enallagma	E. ebrium	M	N	0	0	0	0	0	0
ED028	Enallagma	E. ebrium	M	Y	1	0	1	1	0	0
ED029	Enallagma	E. ebrium	M	N	0	0	0	0	0	0
ED030	Enallagma	E. ebrium	M	N	0	0	0	0	0	0
ED031	Enallagma	E. ebrium	M	N	0	0	0	0	0	0
ED032	Enallagma	E. ebrium	M	N	0	0	0	0	0	0
ED033	Enallagma	E. ebrium	M	N	0	0	0	0	0	0
ED034	Enallagma	E. ebrium	M	N	0	0	0	0	0	0
ED035	Enallagma	E. ebrium	M	N	0	0	0	0	0	0
ED036	Enallagma	E. ebrium	M	Y	1	1	0	1	0	1
ED037	Enallagma	E. ebrium	M	N	0	0	0	0	0	0
ED038	Enallagma	E. ebrium	M	N	0	0	0	0	0	0
ED039	Enallagma	E. ebrium	M	N	0	0	0	0	0	0
ED040	Enallagma	E. ebrium	M	N	0	0	0	0	0	0
ED041	Enallagma	E. ebrium	M	N	0	0	0	0	0	0
ED042	Enallagma	E. ebrium	F	N	0	0	0	0	0	0
ED043	Enallagma	E. ebrium	F	N	0	0	0	0	0	0
ED066	Enallagma	E. ebrium	M	Y	1	0	23	23	0	0
ED067	Enallagma	E. ebrium	M	Y	1	1	4	4		4
FC001	Enallagma	E. ebrium	F	Y	1	0	9	9	0	0
FC002	Enallagma	E. ebrium	F	N	0	0	0	0	0	0
FC003	Enallagma	E. ebrium	M	N	0	0	0	0	0	0
FC004	Enallagma	E. ebrium	M	Y	1	0	7	7	0	0
FC005	Enallagma	E. ebrium	M	N	0	0	0	0	0	0
FC006	Enallagma	E. ebrium	M	N	0	0	0	0	0	0
FC007	Enallagma	E. ebrium	M	Y	1	0	7	7	0	0
FC008	Enallagma	E. ebrium	M	N	0	0	0	0	0	0
FC009	Enallagma	E. ebrium	M	N	0	0	0	0	0	0
FC010	Enallagma	E. ebrium	M	N	0	0	0	0	0	0
FC052	Enallagma	E. ebrium	M	N	0	0	0	0	0	0
FC053	Enallagma	E. ebrium	M	N	0	0	0	0	0	0
FC054	Enallagma	E. ebrium	M	N	0	0	0	0	0	0
FC055	Enallagma	E. ebrium	M	Y	1	0	2	2	0	0
FC056	Enallagma	E. ebrium	M	N	0	0	0	0	0	0
FC057	Enallagma	E. ebrium	M	Y	1	1	9	11	1	3
FC058	Enallagma	E. ebrium	M	Y	1	0	4	4	0	0
FC059	Enallagma	E. ebrium	M	N	0	0	0	0	0	0
FC060	Enallagma	E. ebrium	M	N	0	0	0	0	0	0
FC061	Enallagma	E. ebrium	M	N	0	0	0	0	0	0
FC062	Enallagma	E. ebrium	M	Y	1	0	5	5	0	0
FC063	Enallagma	E. ebrium	M	Y	1	0	2	2	0	0
FC064	Enallagma	E. ebrium	F	N	0	0	0	0	0	0
FC065	Enallagma	E. ebrium	F	N	0	0	0	0	0	0
FD001	Enallagma	E. ebrium	M	N	0	0	0	0	0	0
FD002	Enallagma	E. ebrium	M	N	0	0	0	0	0	0
FD003	Enallagma	E. ebrium	M	N	0	0	0	0	0	0
FD004	Enallagma	E. ebrium	M	N	0	0	0	0	0	0
FD005	Enallagma	E. ebrium	M	Y	1	1	0	0	1	1
FD006	Enallagma	E. ebrium	M	N	0	0	0	0	0	0
FD007	Enallagma	E. ebrium	M	N	0	0	0	0	0	0
FD008	Enallagma	E. ebrium	M	N	0	0	0	0	0	0
FD009	Enallagma	E. ebrium	M	N	0	0	0	0	0	0
FD010	Enallagma	E. ebrium	M	N	0	0	0	0	0	0
FD045	Enallagma	E. ebrium	M	Y	1	0	6	3	3	0
FD046	Enallagma	E. ebrium	M	N	0	0	0	0	0	0
FD047	Enallagma	E. ebrium	M	N	0	0	0	0	0	0
FD048	Enallagma	E. ebrium	M	N	0	0	0	0	0	0
FD049	Enallagma	E. ebrium	M	N	0	0	0	0	0	0
FD050	Enallagma	E. ebrium	M	N	0	0	0	0	0	0
FD051	Enallagma	E. ebrium	M	Y	1	1	0	0	1	1
FD052	Enallagma	E. ebrium	M	N	0	0	0	0	0	0
FD053	Enallagma	E. ebrium	M	Y	1	1	0	1	0	1
FD054	Enallagma	E. ebrium	M	N	0	0	0	0	0	0
FD055	Enallagma	E. ebrium	M	Y	1	0	17	1	16	0
FD056	Enallagma	E. ebrium	M	N	0	0	0	0	0	0
FD057	Enallagma	E. ebrium	M	N	0	0	0	0	0	0
FD058	Enallagma	E. ebrium	M	Y	1	1	0	1	0	1
FD059	Enallagma	E. ebrium	M	Y	1	0	6	6	0	0
FD060	Enallagma	E. ebrium	M	N	0	0	0	0	0	0
FD061	Enallagma	E. ebrium	M	Y	1	0	3	3	0	0	thAbd
FD062	Enallagma	E. ebrium	M	N	0	0	0	0	0	0
FD063	Enallagma	E. ebrium	M	N	0	0	0	0	0	0
FD064	Enallagma	E. ebrium	M	Y	1	1	0	1	0	1
FD065	Enallagma	E. ebrium	M	N	0	0	0	0	0	0
FD066	Enallagma	E. ebrium	M	N	0	0	0	0	0	0
FD067	Enallagma	E. ebrium	M	N	0	0	0	0	0	0
FD068	Enallagma	E. ebrium	F	N	0	0	0	0	0	0
GC037	Enallagma	E. ebrium	M	N	0	0	0	0	0	0
GC038	Enallagma	E. ebrium	M	N	0	0	0	0	0	0
GC039	Enallagma	E. ebrium	M	N	0	0	0	0	0	0
GC040	Enallagma	E. ebrium	M	Y	1	0	9	9	0	0
GC041	Enallagma	E. ebrium	M	N	0	0	0	0	0	0
GC042	Enallagma	E. ebrium	M	N	0	0	0	0	0	0
GC043	Enallagma	E. ebrium	M	N	0	0	0	0	0	0
GC044	Enallagma	E. ebrium	M	N	0	0	0	0	0	0
GC045	Enallagma	E. ebrium	M	N	0	0	0	0	0	0
GC046	Enallagma	E. ebrium	M	N	0	0	0	0	0	0
GC047	Enallagma	E. ebrium	M	N	0	0	0	0	0	0
GC048	Enallagma	E. ebrium	M	N	0	0	0	0	0	0
GC049	Enallagma	E. ebrium	M	Y	1	0	3	3	0	0
GC050	Enallagma	E. ebrium	M	N	0	0	0	0	0	0
GC051	Enallagma	E. ebrium	M	N	0	0	0	0	0	0
GC052	Enallagma	E. ebrium	M	Y	1	0	2	2	0	0
GC053	Enallagma	E. ebrium	M	N	0	0	0	0	0	0
GC054	Enallagma	E. ebrium	M	N	0	0	0	0	0	0
GC055	Enallagma	E. ebrium	M	N	0	0	0	0	0	0
GC056	Enallagma	E. ebrium	F	N	0	0	0	0	0	0
GC057	Enallagma	E. ebrium	F	N	0	0	0	0	0	0
GD001	Enallagma	E. ebrium	M	N	0	0	0	0	0	0
GD002	Enallagma	E. ebrium	M	N	0	0	0	0	0	0
GD003	Enallagma	E. ebrium	M	N	0	0	0	0	0	0
GD004	Enallagma	E. ebrium	M	N	0	0	0	0	0	0
GD005	Enallagma	E. ebrium	M	N	0	0	0	0	0	0
GD006	Enallagma	E. ebrium	M	N	0	0	0	0	0	0
GD040	Enallagma	E. ebrium	M	N	0	0	0	0	0	0	PIC
GD041	Enallagma	E. ebrium	M	N	0	0	0	0	0	0
GD042	Enallagma	E. ebrium	M	N	0	0	0	0	0	0
GD043	Enallagma	E. ebrium	M	N	0	0	0	0	0	0
GD044	Enallagma	E. ebrium	M	N	0	0	0	0	0	0
GD045	Enallagma	E. ebrium	M	N	0	0	0	0	0	0
GD046	Enallagma	E. ebrium	M	N	0	0	0	0	0	0
GD047	Enallagma	E. ebrium	M	N	0	0	0	0	0	0
GD048	Enallagma	E. ebrium	M	N	0	0	0	0	0	0
GD049	Enallagma	E. ebrium	M	N	0	0	0	0	0	0
GD050	Enallagma	E. ebrium	M	N	0	0	0	0	0	0
GD051	Enallagma	E. ebrium	M	N	0	0	0	0	0	0
GD052	Enallagma	E. ebrium	M	N	0	0	0	0	0	0
GD053	Enallagma	E. ebrium	M	Y	1	0	10	3	7	0
GD054	Enallagma	E. ebrium	M	N	0	0	0	0	0	0
GD055	Enallagma	E. ebrium	M	N	0	0	0	0	0	0
GD056	Enallagma	E. ebrium	M	N	0	0	0	0	0	0
GD057	Enallagma	E. ebrium	M	N	0	0	0	0	0	0
GD058	Enallagma	E. ebrium	M	N	0	0	0	0	0	0
GD059	Enallagma	E. ebrium	M	N	0	0	0	0	0	0	PIC
GD060	Enallagma	E. ebrium	M	N	0	0	0	0	0	0
GD061	Enallagma	E. ebrium	M	Y	1	0	10	10	0	0
GD062	Enallagma	E. ebrium	M	N	0	0	0	0	0	0
GD063	Enallagma	E. ebrium	M	N	0	0	0	0	0	0
GD064	Enallagma	E. ebrium	M	N	0	0	0	0	0	0
GD065	Enallagma	E. ebrium	M	N	0	0	0	0	0	0
GD066	Enallagma	E. ebrium	M	N	0	0	0	0	0	0
GD067	Enallagma	E. ebrium	M	N	0	0	0	0	0	0
GD068	Enallagma	E. ebrium	M	Y	1	0	3	1	2	0
GD069	Enallagma	E. ebrium	M	N	0	0	0	0	0	0
GD070	Enallagma	E. ebrium	F	N	0	0	0	0	0	0
GD071	Enallagma	E. ebrium	F	Y	1	1	0	3	5	8
HC038	Enallagma	E. ebrium	M	Y	1	1	0	1	0	1
HC039	Enallagma	E. ebrium	M	N	0	0	0	0	0	0
HC040	Enallagma	E. ebrium	M	N	0	0	0	0	0	0
HC041	Enallagma	E. ebrium	M	Y	1	0	10	10	0	0
HC042	Enallagma	E. ebrium	M	N	0	0	0	0	0	0
HC043	Enallagma	E. ebrium	M	N	0	0	0	0	0	0
HD038	Enallagma	E. ebrium	M	N	0	0	0	0	0	0
HD039	Enallagma	E. ebrium	M	N	0	0	0	0	0	0
HD040	Enallagma	E. ebrium	M	Y	1	0	4	4	0	0
HD041	Enallagma	E. ebrium	M	Y	1	0	1	1	0	0
HD042	Enallagma	E. ebrium	M	N	0	0	0	0	0	0
HD043	Enallagma	E. ebrium	M	N	0	0	0	0	0	0
HD044	Enallagma	E. ebrium	M	N	0	0	0	0	0	0
HD045	Enallagma	E. ebrium	M	N	0	0	0	0	0	0
HD046	Enallagma	E. ebrium	M	N	0	0	0	0	0	0
HD047	Enallagma	E. ebrium	M	N	0	0	0	0	0	0
HD048	Enallagma	E. ebrium	M	N	0	0	0	0	0	0
HD049	Enallagma	E. ebrium	M	N	0	0	0	0	0	0
HD050	Enallagma	E. ebrium	M	N	0	0	0	0	0	0
HD051	Enallagma	E. ebrium	M	N	0	0	0	0	0	0
HD052	Enallagma	E. ebrium	M	N	0	0	0	0	0	0
HD053	Enallagma	E. ebrium	M	N	0	0	0	0	0	0
HD054	Enallagma	E. ebrium	M	N	0	0	0	0	0	0
HD055	Enallagma	E. ebrium	M	N	0	0	0	0	0	0
HD056	Enallagma	E. ebrium	M	N	0	0	0	0	0	0
HD057	Enallagma	E. ebrium	M	N	0	0	0	0	0	0
HD058	Enallagma	E. ebrium	M	N	0	0	0	0	0	0
HD059	Enallagma	E. ebrium	M	N	0	0	0	0	0	0
AD009	Enallagma	E. ebrium	M	Y	1	0	6	6	0	0
AD013	Enallagma	E. ebrium	M	Y	1	0	10	9	1	0

## Sheet: ischnura
ID	Genus	Species	sex	MP	MItePrevAll	MPNLive	MPNDead	MLNAll	MLNTh	MLNAbd	MDN
BF027	Ischnura	I. posita	M	N	0	0	0	0	0	0	0
CF048	Ischnura	I. posita	M	N	0	0	0	0	0	0	0
CF049	Ischnura	I. posita	M	N	0	0	0	0	0	0	0
CF050	Ischnura	I. posita	M	N	0	0	0	0	0	0	0
CF051	Ischnura	I. posita	M	N	0	0	0	0	0	0	0
CF052	Ischnura	I. posita	M	Y	1	1	0	1	1	0	0
DF047	Ischnura	I. posita	F	N	0	0	0	0	0	0	0
DF048	Ischnura	I. posita	F	N	0	0	0	0	0	0	0
DF049	Ischnura	I. posita	F	N	0	0	0	0	0	0	0
DF050	Ischnura	I. posita	F	N	0	0	0	0	0	0	0
DF083	Ischnura	I. posita	M	N	0	0	0	0	0	0	0
EF001	Ischnura	I. posita	F	Y	1	1	0	2	2	0	0
EF002	Ischnura	I. posita	F	N	0	0	0	0	0	0	0
EF003	Ischnura	I. posita	F	N	0	0	0	0	0	0	0
EF004	Ischnura	I. posita	M	N	0	0	0	0	0	0	0
EF073	Ischnura	I. posita	M	N	0	0	0	0	0	0	0
EF074	Ischnura	I. posita	M	N	0	0	0	0	0	0	0
EF075	Ischnura	I. posita	M	Y	1	1	0	1	1	0	0
EF076	Ischnura	I. posita	F	N	0	0	0	0	0	0	0
EF077	Ischnura	I. posita	F	N	0	0	0	0	0	0	0
EF078	Ischnura	I. posita	F	N	0	0	0	0	0	0	0
EF079	Ischnura	I. posita	F	N	0	0	0	0	0	0	0
EF080	Ischnura	I. posita	F	N	0	0	0	0	0	0	0
EF081	Ischnura	I. posita	F	N	0	0	0	0	0	0	0
EF082	Ischnura	I. posita	F	N	0	0	0	0	0	0	0
EF083	Ischnura	I. posita	F	N	0	0	0	0	0	0	0
FF001	Ischnura	I. posita	F	Y	1	1	0	1	1	0	0
FF002	Ischnura	I. posita	F	N	0	0	0	0	0	0	0
FF003	Ischnura	I. posita	F	N	0	0	0	0	0	0	0
FF004	Ischnura	I. posita	F	N	0	0	0	0	0	0	0
FF005	Ischnura	I. posita	F	N	0	0	0	0	0	0	0
FF006	Ischnura	I. posita	F	N	0	0	0	0	0	0	0
FF007	Ischnura	I. posita	F	N	0	0	0	0	0	0	0
FF008	Ischnura	I. posita	F	Y	1	1	0	1	1	0	0
FF009	Ischnura	I. posita	F	N	0	0	0	0	0	0	0
FF010	Ischnura	I. posita	F	N	0	0	0	0	0	0	0
FF011	Ischnura	I. posita	F	N	0	0	0	0	0	0	0
FF012	Ischnura	I. posita	M	N	0	0	0	0	0	0	0
FF013	Ischnura	I. posita	M	N	0	0	0	0	0	0	0
FF014	Ischnura	I. posita	M	N	0	0	0	0	0	0	0
FF015	Ischnura	I. posita	M	N	0	0	0	0	0	0	0
FF016	Ischnura	I. posita	M	N	0	0	0	0	0	0	0
FF017	Ischnura	I. posita	M	N	0	0	0	0	0	0	0
FF018	Ischnura	I. posita	M	N	0	0	0	0	0	0	0
FF060	Ischnura	I. posita	M	N	0	0	0	0	0	0	0
FF061	Ischnura	I. posita	M	N	0	0	0	0	0	0	0
FF062	Ischnura	I. posita	M	Y	1	1	0	1	1	0	0
FF063	Ischnura	I. posita	M	N	0	0	0	0	0	0	0
FF064	Ischnura	I. posita	M	N	0	0	0	0	0	0	0
FF065	Ischnura	I. posita	M	N	0	0	0	0	0	0	0
FF066	Ischnura	I. posita	M	N	0	0	0	0	0	0	0
FF067	Ischnura	I. posita	F	N	0	0	0	0	0	0	0
FF068	Ischnura	I. posita	F	N	0	0	0	0	0	0	0
FF069	Ischnura	I. posita	F	N	0	0	0	0	0	0	0
FF070	Ischnura	I. posita	F	Y	1	1	0	2	2	0	0
FF071	Ischnura	I. posita	F	N	0	0	0	0	0	0	0
FF072	Ischnura	I. posita	F	N	0	0	0	0	0	0	0
FF073	Ischnura	I. posita	F	N	0	0	0	0	0	0	0
FF074	Ischnura	I. posita	F	N	0	0	0	0	0	0	0
GF001	Ischnura	I. posita	M	N	0	0	0	0	0	0	0
GF002	Ischnura	I. posita	M	N	0	0	0	0	0	0	0
GF003	Ischnura	I. posita	M	N	0	0	0	0	0	0	0
GF004	Ischnura	I. posita	M	N	0	0	0	0	0	0	0
GF005	Ischnura	I. posita	M	N	0	0	0	0	0	0	0
GF006	Ischnura	I. posita	M	N	0	0	0	0	0	0	0
GF007	Ischnura	I. posita	M	N	0	0	0	0	0	0	0
GF008	Ischnura	I. posita	M	N	0	0	0	0	0	0	0
GF009	Ischnura	I. posita	M	N	0	0	0	0	0	0	0
GF010	Ischnura	I. posita	M	N	0	0	0	0	0	0	0
GF011	Ischnura	I. posita	M	N	0	0	0	0	0	0	0
GF012	Ischnura	I. posita	M	N	0	0	0	0	0	0	0
GF013	Ischnura	I. posita	F	N	0	0	0	0	0	0	0
GF014	Ischnura	I. posita	F	N	0	0	0	0	0	0	0
GF051	Ischnura	I. posita	M	N	0	0	0	0	0	0	0
GF052	Ischnura	I. posita	M	N	0	0	0	0	0	0	0
GF053	Ischnura	I. posita	M	N	0	0	0	0	0	0	0
GF054	Ischnura	I. posita	M	N	0	0	0	0	0	0	0
GF055	Ischnura	I. posita	M	N	0	0	0	0	0	0	0
GF056	Ischnura	I. posita	M	Y	1	1	0	1	1	0	0
GF057	Ischnura	I. posita	M	N	0	0	0	0	0	0	0
GF058	Ischnura	I. posita	M	N	0	0	0	0	0	0	0
GF059	Ischnura	I. posita	M	N	0	0	0	0	0	0	0
GF060	Ischnura	I. posita	M	N	0	0	0	0	0	0	0
GF061	Ischnura	I. posita	M	N	0	0	0	0	0	0	0
GF062	Ischnura	I. posita	M	Y	1	0	1	0	1	0	1
GF063	Ischnura	I. posita	M	N	0	0	0	0	0	0	0
GF064	Ischnura	I. posita	M	N	0	0	0	0	0	0	0
GF065	Ischnura	I. posita	M	N	0	0	0	0	0	0	0
GF066	Ischnura	I. posita	M	N	0	0	0	0	0	0	0
GF067	Ischnura	I. posita	M	N	0	0	0	0	0	0	0
GF068	Ischnura	I. posita	M	N	0	0	0	0	0	0	0
HF001	Ischnura	I. posita	F	N	0	0	0	0	0	0	0
HF002	Ischnura	I. posita	F	N	0	0	0	0	0	0	0
HF003	Ischnura	I. posita	F	N	0	0	0	0	0	0	0
HF004	Ischnura	I. posita	F	N	0	0	0	0	0	0	0
HF005	Ischnura	I. posita	F	N	0	0	0	0	0	0	0
HF006	Ischnura	I. posita	F	N	0	0	0	0	0	0	0
HF007	Ischnura	I. posita	F	N	0	0	0	0	0	0	0
HF008	Ischnura	I. posita	F	N	0	0	0	0	0	0	0
HF009	Ischnura	I. posita	F	N	0	0	0	0	0	0	0
HF010	Ischnura	I. posita	F	N	0	0	0	0	0	0	0
HF011	Ischnura	I. posita	M	N	0	0	0	0	0	0	0
HF012	Ischnura	I. posita	M	N	0	0	0	0	0	0	0
HF013	Ischnura	I. posita	M	N	0	0	0	0	0	0	0
HF014	Ischnura	I. posita	M	N	0	0	0	0	0	0	0
HF074	Ischnura	I. posita	M	Y	1	1	0	1	1	0	0
HF075	Ischnura	I. posita	M	N	0	0	0	0	0	0	0
HF076	Ischnura	I. posita	M	N	0	0	0	0	0	0	0
HF077	Ischnura	I. posita	M	N	0	0	0	0	0	0	0
HF078	Ischnura	I. posita	M	N	0	0	0	0	0	0	0
HF079	Ischnura	I. posita	M	N	0	0	0	0	0	0	0
HF080	Ischnura	I. posita	M	N	0	0	0	0	0	0	0
HF081	Ischnura	I. posita	M	N	0	0	0	0	0	0	0
HF082	Ischnura	I. posita	M	N	0	0	0	0	0	0	0
HF083	Ischnura	I. posita	M	N	0	0	0	0	0	0	0
HF084	Ischnura	I. posita	M	N	0	0	0	0	0	0	0
HF085	Ischnura	I. posita	F	N	0	0	0	0	0	0	0
HF086	Ischnura	I. posita	F	N	0	0	0	0	0	0	0
HF087	Ischnura	I. posita	F	N	0	0	0	0	0	0	0
HF088	Ischnura	I. posita	F	N	0	0	0	0	0	0	0
HF089	Ischnura	I. posita	F	N	0	0	0	0	0	0	0
HF090	Ischnura	I. posita	F	N	0	0	0	0	0	0	0
HF091	Ischnura	I. posita	F	N	0	0	0	0	0	0	0
HF092	Ischnura	I. posita	F	N	0	0	0	0	0	0	0
CF023	Ischnura	I. verticalis	M	N	0	0	0	0	0	0	0
DF033	Ischnura	I. verticalis	M	N	0	0	0	0	0	0	0
DF034	Ischnura	I. verticalis	M	N	0	0	0	0	0	0	0
DF035	Ischnura	I. verticalis	F	N	0	0	0	0	0	0	0
DF036	Ischnura	I. verticalis	M	N	0	0	0	0	0	0	0
DF037	Ischnura	I. verticalis	M	N	0	0	0	0	0	0	0
DF038	Ischnura	I. verticalis	M	N	0	0	0	0	0	0	0
DF039	Ischnura	I. verticalis	M	N	0	0	0	0	0	0	0
DF040	Ischnura	I. verticalis	M	N	0	0	0	0	0	0	0
DF041	Ischnura	I. verticalis	F	N	0	0	0	0	0	0	0
DF042	Ischnura	I. verticalis	F	N	0	0	0	0	0	0	0
DF043	Ischnura	I. verticalis	F	N	0	0	0	0	0	0	0
DF044	Ischnura	I. verticalis	F	N	0	0	0	0	0	0	0
DF045	Ischnura	I. verticalis	F	N	0	0	0	0	0	0	0
DF046	Ischnura	I. verticalis	F	N	0	0	0	0	0	0	0
GF069	Ischnura	I. verticalis	M	Y	1	1	0	1	1	0	0
GF070	Ischnura	I. verticalis	M	Y	1	0	1	0	1	0	1

## Sheet: Enallagma Chromatallagma
Host ID	Host morph	Host sp.	sex	Mite infection	MitePrevAll	MPNLive	MPNDead	Mite density	Mite count - live	Mite count - dead
ML594	Enallagma	E. vesperum	F	Y	1	0	1	3	0	3
ML595	Enallagma	E. vesperum	F	Y	1	1	0	2	2	0
ML596	Enallagma	E. vesperum	F	N	0	0	0	0	0	0
ML597	Enallagma	E. vesperum	F	Y	1	1	0	3	1	0
ML598	Enallagma	E. vesperum	F	Y	1	1	0	3	2	0
ML599	Enallagma	E. vesperum	F	Y	1	1	1	2	5	1
ML600	Enallagma	E. vesperum	F	Y	1	1	1	3	0	2
ML601	Enallagma	E. vesperum	F	Y	1	1	1	2	19	3
ML602	Enallagma	E. vesperum	F	N	0	0	0	0	0	0
ML603	Enallagma	E. vesperum	F	N	0	0	0	0	0	0
ML604	Enallagma	E. vesperum	F	Y	1	0	1	3	0	3
ML605	Enallagma	E. vesperum	F	Y	1	0	1	4	0	4				EV	Number infected	53	101
ML046	Enallagma	E. vesperum	F	N	0	0	0	0	0	0					Resistance	30	53
ML050	Enallagma	E. vesperum	F	Y	1	1	1	3	0	1
ML052	Enallagma	E. vesperum	F	N	0	0	0	0	0	0
ML053	Enallagma	E. vesperum	F	Y	1	1	0	1	19	0				ES	# infected	32	120
ML054	Enallagma	E. vesperum	F	N	0	0	0	0	0	0					Resistance	4	32
ML056	Enallagma	E. vesperum	F	N	0	0	0	0	0	0
ML057	Enallagma	E. vesperum	F	Y	1	1	1	2	0	2
ML064	Enallagma	E. vesperum	F	Y	1	1	0	1	3	0
ML069	Enallagma	E. vesperum	F	Y	1	1	1	3	0	1
ML070	Enallagma	E. vesperum	F	N	0	0	0	0	0	0
ML071	Enallagma	E. vesperum	F	Y	1	1	1	2	0	6
ML074	Enallagma	E. vesperum	F	N	0	0	0	0	0	0
ML075	Enallagma	E. vesperum	F	N	0	0	0	0	0	0
ML077	Enallagma	E. vesperum	F	N	0	0	0	0	0	0
ML078	Enallagma	E. vesperum	F	Y	1	1	1	3	0	2
ML079	Enallagma	E. vesperum	F	N	0	0	0	0	0	0
JM854	Enallagma	E. vesperum	F	Y	1	1	0	1	48	0
JM861	Enallagma	E. vesperum	F	Y	1	1	0	1	21	0
JM865	Enallagma	E. vesperum	F	N	0	0	0	0	0	0
JM866	Enallagma	E. vesperum	F	Y	1	1	0	1	78	0
JM871	Enallagma	E. vesperum	F	N	0	0	0	0	0	0
JM874	Enallagma	E. vesperum	F	Y	1	1	1	3	4	1
ML582	Enallagma	E. vesperum	M	N	0	0	0	0	0	0
ML583	Enallagma	E. vesperum	M	Y	1	1	1	3	0	1
ML584	Enallagma	E. vesperum	M	Y	1	1	0	1	28	0
ML585	Enallagma	E. vesperum	M	Y	1	1	1	3	0	2
ML586	Enallagma	E. vesperum	M	N	0	0	0	0	0	0
ML587	Enallagma	E. vesperum	M	Y	1	1	1	3	0	1
ML588	Enallagma	E. vesperum	M	N	0	0	0	0	0	0
ML589	Enallagma	E. vesperum	M	N	0	0	0	0	0	0
ML590	Enallagma	E. vesperum	M	N	0	0	0	0	0	0
ML591	Enallagma	E. vesperum	M	N	0	0	0	0	0	0
ML592	Enallagma	E. vesperum	M	Y	1	1	1	2	5	3
ML593	Enallagma	E. vesperum	M	Y	1	1	0	2	4	0
ML012	Enallagma	E. vesperum	M	Y	1	1	0	1	28	0
ML016	Enallagma	E. vesperum	M	N	0	0	0	0	0	0
ML019	Enallagma	E. vesperum	M	Y	1	1	1	2	5	3
ML023	Enallagma	E. vesperum	M	Y	1	1	1	2	2	1
ML043	Enallagma	E. vesperum	M	N	0	0	0	0	0	0
ML044	Enallagma	E. vesperum	M	Y	1	1	1	2	0	3
ML045	Enallagma	E. vesperum	M	N	0	0	0	0	0	0
ML047	Enallagma	E. vesperum	M	Y	1	1	0	2	10	0
ML048	Enallagma	E. vesperum	M	Y	1	1	1	3	0	1
ML049	Enallagma	E. vesperum	M	Y	1	1	1	3	0	4
ML051	Enallagma	E. vesperum	M	N	0	0	0	0	0	0
ML055	Enallagma	E. vesperum	M	N	0	0	0	0	0	0
ML058	Enallagma	E. vesperum	M	N	0	0	0	0	0	0
ML059	Enallagma	E. vesperum	M	N	0	0	0	0	0	0
ML060	Enallagma	E. vesperum	M	N	0	0	0	0	0	0
ML061	Enallagma	E. vesperum	M	N	0	0	0	0	0	0
ML062	Enallagma	E. vesperum	M	N	0	0	0	0	0	0
ML063	Enallagma	E. vesperum	M	N	0	0	0	0	0	0
ML065	Enallagma	E. vesperum	M	Y	1	1	0	3	1	0
ML066	Enallagma	E. vesperum	M	Y	1	1	1	3	0	3
ML067	Enallagma	E. vesperum	M	Y	1	1	1	3	0	2
ML068	Enallagma	E. vesperum	M	Y	1	1	1	3	0	2
ML072	Enallagma	E. vesperum	M	Y	1	1	1	2	4	3
ML073	Enallagma	E. vesperum	M	N	0	0	0	0	0	0
ML076	Enallagma	E. vesperum	M	Y	1	1	1	1	0	7
ML080	Enallagma	E. vesperum	M	N	0	0	0	0	0	0
ML156	Enallagma	E. vesperum	M	N	0	0	0	0	0	0
ML157	Enallagma	E. vesperum	M	Y	1	1	0	3	1	0
ML158	Enallagma	E. vesperum	M	N	0	0	0	0	0	0
ML159	Enallagma	E. vesperum	M	Y	1	1	1	2	1	1
ML161	Enallagma	E. vesperum	M	N	0	0	0	0	0	0
ML162	Enallagma	E. vesperum	M	N	0	0	0	0	0	0
ML163	Enallagma	E. vesperum	M	Y	1	1	1	3	5	5
ML164	Enallagma	E. vesperum	M	Y	1	1	1	3	0	1
ML165	Enallagma	E. vesperum	M	N	0	0	0	0	0	0
ML166	Enallagma	E. vesperum	M	N	0	0	0	0	0	0
ML167	Enallagma	E. vesperum	M	N	0	0	0	0	0	0
JM855	Enallagma	E. vesperum	M	Y	1	1	0	1	74	0
JM856	Enallagma	E. vesperum	M	Y	1	1	0	3	1	0
JM857	Enallagma	E. vesperum	M	N	0	0	0	0	0	0
JM858	Enallagma	E. vesperum	M	N	0	0	0	0	0	0
JM859	Enallagma	E. vesperum	M	N	0	0	0	0	0	0
JM860	Enallagma	E. vesperum	M	Y	1	1	0	3	1	0
JM862	Enallagma	E. vesperum	M	N	0	0	0	0	0	0
JM863	Enallagma	E. vesperum	M	N	0	0	0	0	0	0
JM864	Enallagma	E. vesperum	M	N	0	0	0	0	0	0
JM867	Enallagma	E. vesperum	M	Y	1	1	0	1	28	0
JM868	Enallagma	E. vesperum	M	Y	1	1	0	1	70	0
JM870	Enallagma	E. vesperum	M	Y	1	1	0	3	2	0
JM872	Enallagma	E. vesperum	M	N	0	0	0	0	0	0
JM873	Enallagma	E. vesperum	M	Y	1	1	0	3	2	0
JM875	Enallagma	E. vesperum	M	Y	1	1	0	1	86	0
JM876	Enallagma	E. vesperum	M	Y	1	1	0	1	19	0
JM887	Enallagma	E. vesperum	M	Y	1	1	1	3	1	1
JM897	Enallagma	E. vesperum	M	N	0	0	0	0	0	0
JM951	Enallagma	E. signatum	F	N	0	0	0	0	0	0
ML008	Enallagma	E. signatum	F	Y	1	1	0	2	16	0
ML014	Enallagma	E. signatum	F	Y	1	1	0	2	4	0
ML015	Enallagma	E. signatum	F	Y	1	1	0	2	8	0
ML017	Enallagma	E. signatum	F	Y	1	1	0	2	14	0
ML020	Enallagma	E. signatum	F	N	0	0	0	0	0	0
ML022	Enallagma	E. signatum	F	N	0	0	0	0	0	0
ML148	Enallagma	E. signatum	F	N	0	0	0	0	0	0
ML153	Enallagma	E. signatum	F	N	0	0	0	0	0	0
ML154	Enallagma	E. signatum	F	N	0	0	0	0	0	0
ML160	Enallagma	E. signatum	F	N	0	0	0	0	0	0
ML170	Enallagma	E. signatum	F	N	0	0	0	0	0	0
ML175	Enallagma	E. signatum	F	N	0	0	0	0	0	0
ML177	Enallagma	E. signatum	F	N	0	0	0	0	0	0
ML178	Enallagma	E. signatum	F	Y	1	1	0	3	1	0
ML180	Enallagma	E. signatum	F	N	0	0	0	0	0	0
ML183	Enallagma	E. signatum	F	N	0	0	0	0	0	0
ML185	Enallagma	E. signatum	F	N	0	0	0	0	0	0
ML189	Enallagma	E. signatum	F	Y	1	1	0	2	10	0
ML192	Enallagma	E. signatum	F	N	0	0	0	0	0	0
ML196	Enallagma	E. signatum	F	N	0	0	0	0	0	0
ML197	Enallagma	E. signatum	F	N	0	0	0	0	0	0
ML198	Enallagma	E. signatum	F	Y	1	1	0	1	8	0
ML199	Enallagma	E. signatum	F	N	0	0	0	0	0	0
ML200	Enallagma	E. signatum	F	N	0	0	0	0	0	0
ML230	Enallagma	E. signatum	F	N	0	0	0	0	0	0
ML232	Enallagma	E. signatum	F	N	0	0	0	0	0	0
ML235	Enallagma	E. signatum	F	N	0	0	0	0	0	0
ML237	Enallagma	E. signatum	F	N	0	0	0	0	0	0
ML238	Enallagma	E. signatum	F	N	0	0	0	0	0	0
ML240	Enallagma	E. signatum	F	Y	1	1	0	3	2	0
JM883	Enallagma	E. signatum	F	N	0	0	0	0	0	0
JM894	Enallagma	E. signatum	F	N	0	0	0	0	0	0
JM895	Enallagma	E. signatum	F	N	0	0	0	0	0	0
JM896	Enallagma	E. signatum	F	N	0	0	0	0	0	0
JM899	Enallagma	E. signatum	F	Y	1	1	0	1	17	0
JM950	Enallagma	E. signatum	M	Y	1	1	0	3	4	0
JM952	Enallagma	E. signatum	M	Y	1	1	0	3	2	0
JM953	Enallagma	E. signatum	M	N	0	0	0	0	0	0
JM954	Enallagma	E. signatum	M	N	0	0	0	0	0	0
JM955	Enallagma	E. signatum	M	Y	1	1	0	1	25	0
JM956	Enallagma	E. signatum	M	N	0	0	0	0	0	0
JM957	Enallagma	E. signatum	M	Y	1	1	0	3	1	0
JM958	Enallagma	E. signatum	M	N	0	0	0	0	0	0
JM959	Enallagma	E. signatum	M	Y	1	1	0	3	1	0
JM960	Enallagma	E. signatum	M	Y	1	1	0	1	6	0
JM961	Enallagma	E. signatum	M	Y	1	1	0	3	1	0
ML009	Enallagma	E. signatum	M	N	0	0	0	0	0	0
ML010	Enallagma	E. signatum	M	Y	1	1	0	3	1	0
ML011	Enallagma	E. signatum	M	N	0	0	0	0	0	0
ML013	Enallagma	E. signatum	M	Y	1	1	0	2	5	0
ML018	Enallagma	E. signatum	M	N	0	0	0	0	0	0
ML021	Enallagma	E. signatum	M	N	0	0	0	0	0	0
ML024	Enallagma	E. signatum	M	N	0	0	0	0	0	0
ML030	Enallagma	E. signatum	M	Y	1	1	1	3	0	1
ML091	Enallagma	E. signatum	M	Y	1	1	0	1	60	0
ML145	Enallagma	E. signatum	M	N	0	0	0	0	0	0
ML146	Enallagma	E. signatum	M	N	0	0	0	0	0	0
ML147	Enallagma	E. signatum	M	N	0	0	0	0	0	0
ML149	Enallagma	E. signatum	M	N	0	0	0	0	0	0
ML150	Enallagma	E. signatum	M	Y	1	1	1	2	2	1
ML151	Enallagma	E. signatum	M	N	0	0	0	0	0	0
ML152	Enallagma	E. signatum	M	N	0	0	0	0	0	0
ML155	Enallagma	E. signatum	M	N	0	0	0	0	0	0
ML168	Enallagma	E. signatum	M	N	0	0	0	0	0	0
ML169	Enallagma	E. signatum	M	N	0	0	0	0	0	0
ML171	Enallagma	E. signatum	M	N	0	0	0	0	0	0
ML172	Enallagma	E. signatum	M	N	0	0	0	0	0	0
ML173	Enallagma	E. signatum	M	N	0	0	0	0	0	0
ML174	Enallagma	E. signatum	M	N	0	0	0	0	0	0
ML176	Enallagma	E. signatum	M	N	0	0	0	0	0	0
ML179	Enallagma	E. signatum	M	Y	1	1	0	3	1	0
ML181	Enallagma	E. signatum	M	Y	1	1	0	3	1	0
ML182	Enallagma	E. signatum	M	N	0	0	0	0	0	0
ML184	Enallagma	E. signatum	M	N	0	0	0	0	0	0
ML186	Enallagma	E. signatum	M	N	0	0	0	0	0	0
ML187	Enallagma	E. signatum	M	N	0	0	0	0	0	0
ML190	Enallagma	E. signatum	M	N	0	0	0	0	0	0
ML191	Enallagma	E. signatum	M	N	0	0	0	0	0	0
ML193	Enallagma	E. signatum	M	Y	1	1	0	2	4	0
ML194	Enallagma	E. signatum	M	N	0	0	0	0	0	0
ML195	Enallagma	E. signatum	M	N	0	0	0	0	0	0
ML202	Enallagma	E. signatum	M	Y	1	1	0	3	1	0
ML203	Enallagma	E. signatum	M	N	0	0	0	0	0	0
ML204	Enallagma	E. signatum	M	N	0	0	0	0	0	0
ML205	Enallagma	E. signatum	M	N	0	0	0	0	0	0
ML206	Enallagma	E. signatum	M	N	0	0	0	0	0	0
ML207	Enallagma	E. signatum	M	Y	1	1	0	2	2	0
ML208	Enallagma	E. signatum	M	N	0	0	0	0	0	0
ML209	Enallagma	E. signatum	M	N	0	0	0	0	0	0
ML210	Enallagma	E. signatum	M	N	0	0	0	0	0	0
ML211	Enallagma	E. signatum	M	N	0	0	0	0	0	0
ML212	Enallagma	E. signatum	M	Y	1	1	0	1	19	0
ML213	Enallagma	E. signatum	M	Y	1	1	0	1	4	0
ML214	Enallagma	E. signatum	M	N	0	0	0	0	0	0
ML215	Enallagma	E. signatum	M	Y	1	1	1	2	1	2
ML216	Enallagma	E. signatum	M	Y	1	1	0	2	9	0
ML217	Enallagma	E. signatum	M	N	0	0	0	0	0	0
ML218	Enallagma	E. signatum	M	N	0	0	0	0	0	0
ML219	Enallagma	E. signatum	M	N	0	0	0	0	0	0
ML220	Enallagma	E. signatum	M	N	0	0	0	0	0	0
ML224	Enallagma	E. signatum	M	N	0	0	0	0	0	0
ML225	Enallagma	E. signatum	M	N	0	0	0	0	0	0
ML226	Enallagma	E. signatum	M	N	0	0	0	0	0	0
ML228	Enallagma	E. signatum	M	N	0	0	0	0	0	0
ML233	Enallagma	E. signatum	M	N	0	0	0	0	0	0
ML234	Enallagma	E. signatum	M	N	0	0	0	0	0	0
ML236	Enallagma	E. signatum	M	N	0	0	0	0	0	0
ML239	Enallagma	E. signatum	M	N	0	0	0	0	0	0
JM869	Enallagma	E. signatum	M	N	0	0	0	0	0	0
JM884	Enallagma	E. signatum	M	N	0	0	0	0	0	0
JM885	Enallagma	E. signatum	M	N	0	0	0	0	0	0
JM886	Enallagma	E. signatum	M	N	0	0	0	0	0	0
JM888	Enallagma	E. signatum	M	N	0	0	0	0	0	0
JM889	Enallagma	E. signatum	M	N	0	0	0	0	0	0
JM890	Enallagma	E. signatum	M	Y	1	1	1	3	0	1
JM891	Enallagma	E. signatum	M	N	0	0	0	0	0	0
JM892	Enallagma	E. signatum	M	Y	1	1	0	1	106	0
JM893	Enallagma	E. signatum	M	N	0	0	0	0	0	0
JM898	Enallagma	E. signatum	M	N	0	0	0	0	0	0

## Sheet: Argia
Host ID	Host morph	Host sp.	sex	Mite infection	MitePrevAll	MitePrevLive	MitePrevDead	Mitecountlive	Mitecountdead
JM882	Argia	A. Moesta	F	N	0	0	0	0	0
JM998	Argia	A. Moesta	F	N	0	0	0	0	0
ML033	Argia	A. Moesta	F	N	0	0	0	0	0
ML085	Argia	A. Moesta	F	Y	1	1	0	2	0
ML096	Argia	A. Moesta	F	N	0	0	0	0	0
ML227	Argia	A. Moesta	F	N	0	0	0	0	0
ML241	Argia	A. Moesta	F	N	0	0	0	0	0
ML248	Argia	A. Moesta	F	N	0	0	0	0	0
ML269	Argia	A. Moesta	F	N	0	0	0	0	0
ML317	Argia	A. Moesta	F	N	0	0	0	0	0
ML318	Argia	A. Moesta	F	N	0	0	0	0	0
ML359	Argia	A. Moesta	F	N	0	0	0	0	0
ML380	Argia	A. Moesta	F	N	0	0	0	0	0
ML388	Argia	A. Moesta	F	N	0	0	0	0	0
ML609	Argia	A. Moesta	F	N	0	0	0	0	0
ML610	Argia	A. Moesta	F	Y	1	0	1	0	1
ML611	Argia	A. Moesta	F	N	0	0	0	0	0
ML612	Argia	A. Moesta	F	N	0	0	0	0	0
ML613	Argia	A. Moesta	F	N	0	0	0	0	0
ML614	Argia	A. Moesta	F	N	0	0	0	0	0
ML617	Argia	A. Moesta	F	N	0	0	0	0	0
ML618	Argia	A. Moesta	F	N	0	0	0	0	0
ML619	Argia	A. Moesta	F	N	0	0	0	0	0
ML620	Argia	A. Moesta	F	N	0	0	0	0	0
ML621	Argia	A. Moesta	F	N	0	0	0	0	0
ML627	Argia	A. Moesta	F	N	0	0	0	0	0
ML630	Argia	A. Moesta	F	N	0	0	0	0	0
ML631	Argia	A. Moesta	F	N	0	0	0	0	0
ML634	Argia	A. Moesta	F	N	0	0	0	0	0
ML641	Argia	A. Moesta	F	N	0	0	0	0	0
JM877	Argia	A. Moesta	M	N	0	0	0	0	0
JM878	Argia	A. Moesta	M	N	0	0	0	0	0
JM879	Argia	A. Moesta	M	N	0	0	0	0	0
JM880	Argia	A. Moesta	M	N	0	0	0	0	0
JM881	Argia	A. Moesta	M	N	0	0	0	0	0
JM997	Argia	A. Moesta	M	N	0	0	0	0	0
JM999	Argia	A. Moesta	M	N	0	0	0	0	0
ML002	Argia	A. Moesta	M	N	0	0	0	0	0
ML003	Argia	A. Moesta	M	N	0	0	0	0	0
ML006	Argia	A. Moesta	M	N	0	0	0	0	0
ML007	Argia	A. Moesta	M	N	0	0	0	0	0
ML025	Argia	A. Moesta	M	N	0	0	0	0	0
ML026	Argia	A. Moesta	M	N	0	0	0	0	0
ML027	Argia	A. Moesta	M	N	0	0	0	0	0
ML028	Argia	A. Moesta	M	N	0	0	0	0	0
ML029	Argia	A. Moesta	M	N	0	0	0	0	0
ML032	Argia	A. Moesta	M	N	0	0	0	0	0
ML083	Argia	A. Moesta	M	N	0	0	0	0	0
ML084	Argia	A. Moesta	M	N	0	0	0	0	0
ML088	Argia	A. Moesta	M	Y	1	1	0	2	0
ML092	Argia	A. Moesta	M	N	0	0	0	0	0
ML095	Argia	A. Moesta	M	N	0	0	0	0	0
ML222	Argia	A. Moesta	M	N	0	0	0	0	0
ML229	Argia	A. Moesta	M	N	0	0	0	0	0
ML244	Argia	A. Moesta	M	N	0	0	0	0	0
ML245	Argia	A. Moesta	M	N	0	0	0	0	0
ML246	Argia	A. Moesta	M	N	0	0	0	0	0
ML247	Argia	A. Moesta	M	N	0	0	0	0	0
ML250	Argia	A. Moesta	M	N	0	0	0	0	0
ML261	Argia	A. Moesta	M	N	0	0	0	0	0
ML263	Argia	A. Moesta	M	N	0	0	0	0	0
ML266	Argia	A. Moesta	M	N	0	0	0	0	0
ML356	Argia	A. Moesta	M	N	0	0	0	0	0
ML366	Argia	A. Moesta	M	N	0	0	0	0	0
ML381	Argia	A. Moesta	M	N	0	0	0	0	0
ML382	Argia	A. Moesta	M	N	0	0	0	0	0
ML383	Argia	A. Moesta	M	N	0	0	0	0	0
ML384	Argia	A. Moesta	M	N	0	0	0	0	0
ML386	Argia	A. Moesta	M	N	0	0	0	0	0
ML458	Argia	A. Moesta	M	N	0	0	0	0	0
ML459	Argia	A. Moesta	M	N	0	0	0	0	0
ML460	Argia	A. Moesta	M	N	0	0	0	0	0
ML461	Argia	A. Moesta	M	N	0	0	0	0	0
ML462	Argia	A. Moesta	M	N	0	0	0	0	0
ML463	Argia	A. Moesta	M	N	0	0	0	0	0
ML464	Argia	A. Moesta	M	N	0	0	0	0	0
ML465	Argia	A. Moesta	M	N	0	0	0	0	0
ML466	Argia	A. Moesta	M	N	0	0	0	0	0
ML467	Argia	A. Moesta	M	N	0	0	0	0	0
ML470	Argia	A. Moesta	M	N	0	0	0	0	0
ML567	Argia	A. Moesta	M	N	0	0	0	0	0
ML568	Argia	A. Moesta	M	N	0	0	0	0	0
ML581	Argia	A. Moesta	M	Y	1	1	0	1	0
ML608	Argia	A. Moesta	M	N	0	0	0	0	0
ML625	Argia	A. Moesta	M	N	0	0	0	0	0
ML626	Argia	A. Moesta	M	N	0	0	0	0	0
ML635	Argia	A. Moesta	M	N	0	0	0	0	0
ML636	Argia	A. Moesta	M	N	0	0	0	0	0
ML638	Argia	A. Moesta	M	N	0	0	0	0	0
ML640	Argia	A. Moesta	M	N	0	0	0	0	0
ML035	Argia	A. Violacaea	F	N	0	0	0	0	0
ML039	Argia	A. Violacaea	F	N	0	0	0	0	0
ML040	Argia	A. Violacaea	F	N	0	0	0	0	0
ML087	Argia	A. Violacaea	F	N	0	0	0	0	0
ML188	Argia	A. Violacaea	F	Y	1	1	0	34	0
ML201	Argia	A. Violacaea	F	N	0	0	0	0	0
ML268	Argia	A. Violacaea	F	N	0	0	0	0	0
ML319	Argia	A. Violacaea	F	N	0	0	0	0	0
ML364	Argia	A. Violacaea	F	N	0	0	0	0	0
ML368	Argia	A. Violacaea	F	Y	1	0	1	0	3
ML370	Argia	A. Violacaea	F	N	0	0	0	0	0
ML371	Argia	A. Violacaea	F	N	0	0	0	0	0
ML378	Argia	A. Violacaea	F	N	0	0	0	0	0
ML379	Argia	A. Violacaea	F	N	0	0	0	0	0
ML387	Argia	A. Violacaea	F	N	0	0	0	0	0
ML468	Argia	A. Violacaea	F	N	0	0	0	0	0
ML472	Argia	A. Violacaea	F	N	0	0	0	0	0
ML473	Argia	A. Violacaea	F	N	0	0	0	0	0
ML571	Argia	A. Violacaea	F	Y	1	1	1	14	2
ML572	Argia	A. Violacaea	F	N	0	0	0	0	0
ML573	Argia	A. Violacaea	F	N	0	0	0	0	0
ML574	Argia	A. Violacaea	F	N	0	0	0	0	0
ML575	Argia	A. Violacaea	F	N	0	0	0	0	0
ML576	Argia	A. Violacaea	F	N	0	0	0	0	0
ML577	Argia	A. Violacaea	F	N	0	0	0	0	0
ML578	Argia	A. Violacaea	F	N	0	0	0	0	0
ML579	Argia	A. Violacaea	F	N	0	0	0	0	0
ML580	Argia	A. Violacaea	F	N	0	0	0	0	0
ML607	Argia	A. Violacaea	F	Y	1	1	0	1	0
ML615	Argia	A. Violacaea	F	N	0	0	0	0	0
ML616	Argia	A. Violacaea	F	Y	1	1	1	1	1
ML622	Argia	A. Violacaea	F	N	0	0	0	0	0
ML623	Argia	A. Violacaea	F	N	0	0	0	0	0
ML624	Argia	A. Violacaea	F	N	0	0	0	0	0
ML628	Argia	A. Violacaea	F	N	0	0	0	0	0
ML642	Argia	A. Violacaea	F	Y	1	1	0	2	0
ML001	Argia	A. Violacaea	M	N	0	0	0	0	0
ML004	Argia	A. Violacaea	M	N	0	0	0	0	0
ML005	Argia	A. Violacaea	M	N	0	0	0	0	0
ML031	Argia	A. Violacaea	M	N	0	0	0	0	0
ML036	Argia	A. Violacaea	M	N	0	0	0	0	0
ML037	Argia	A. Violacaea	M	N	0	0	0	0	0
ML038	Argia	A. Violacaea	M	N	0	0	0	0	0
ML041	Argia	A. Violacaea	M	N	0	0	0	0	0
ML042	Argia	A. Violacaea	M	N	0	0	0	0	0
ML086	Argia	A. Violacaea	M	N	0	0	0	0	0
ML089	Argia	A. Violacaea	M	N	0	0	0	0	0
ML090	Argia	A. Violacaea	M	N	0	0	0	0	0
ML093	Argia	A. Violacaea	M	Y	1	1	0	1	0
ML094	Argia	A. Violacaea	M	N	0	0	0	0	0
ML221	Argia	A. Violacaea	M	Y	1	1	0	1	0
ML223	Argia	A. Violacaea	M	N	0	0	0	0	0
ML231	Argia	A. Violacaea	M	N	0	0	0	0	0
ML242	Argia	A. Violacaea	M	N	0	0	0	0	0
ML243	Argia	A. Violacaea	M	N	0	0	0	0	0
ML249	Argia	A. Violacaea	M	N	0	0	0	0	0
ML251	Argia	A. Violacaea	M	N	0	0	0	0	0
ML252	Argia	A. Violacaea	M	N	0	0	0	0	0
ML253	Argia	A. Violacaea	M	N	0	0	0	0	0
ML254	Argia	A. Violacaea	M	N	0	0	0	0	0
ML255	Argia	A. Violacaea	M	N	0	0	0	0	0
ML256	Argia	A. Violacaea	M	N	0	0	0	0	0
ML257	Argia	A. Violacaea	M	N	0	0	0	0	0
ML258	Argia	A. Violacaea	M	N	0	0	0	0	0
ML259	Argia	A. Violacaea	M	N	0	0	0	0	0
ML260	Argia	A. Violacaea	M	N	0	0	0	0	0
ML262	Argia	A. Violacaea	M	N	0	0	0	0	0
ML264	Argia	A. Violacaea	M	N	0	0	0	0	0
ML265	Argia	A. Violacaea	M	N	0	0	0	0	0
ML267	Argia	A. Violacaea	M	N	0	0	0	0	0
ML316	Argia	A. Violacaea	M	N	0	0	0	0	0
ML357	Argia	A. Violacaea	M	N	0	0	0	0	0
ML358	Argia	A. Violacaea	M	N	0	0	0	0	0
ML360	Argia	A. Violacaea	M	N	0	0	0	0	0
ML361	Argia	A. Violacaea	M	N	0	0	0	0	0
ML362	Argia	A. Violacaea	M	N	0	0	0	0	0
ML363	Argia	A. Violacaea	M	N	0	0	0	0	0
ML365	Argia	A. Violacaea	M	N	0	0	0	0	0
ML367	Argia	A. Violacaea	M	N	0	0	0	0	0
ML369	Argia	A. Violacaea	M	N	0	0	0	0	0
ML372	Argia	A. Violacaea	M	N	0	0	0	0	0
ML373	Argia	A. Violacaea	M	N	0	0	0	0	0
ML374	Argia	A. Violacaea	M	N	0	0	0	0	0
ML375	Argia	A. Violacaea	M	N	0	0	0	0	0
ML376	Argia	A. Violacaea	M	N	0	0	0	0	0
ML377	Argia	A. Violacaea	M	N	0	0	0	0	0
ML385	Argia	A. Violacaea	M	N	0	0	0	0	0
ML469	Argia	A. Violacaea	M	N	0	0	0	0	0
ML471	Argia	A. Violacaea	M	N	0	0	0	0	0
ML565	Argia	A. Violacaea	M	N	0	0	0	0	0
ML566	Argia	A. Violacaea	M	N	0	0	0	0	0
ML629	Argia	A. Violacaea	M	Y	1	1	0	2	0
ML632	Argia	A. Violacaea	M	N	0	0	0	0	0
ML633	Argia	A. Violacaea	M	N	0	0	0	0	0
ML637	Argia	A. Violacaea	M	N	0	0	0	0	0
ML639	Argia	A. Violacaea	M	N	0	0	0	0	0
ML643	Argia	A. Violacaea	M	N	0	0	0	0	0

## Sheet: Nehalennia
ID	Species	sex	MitePrevTotal	MitePrevLive	MitePrevDead	McountAll	MitecountLive	MitecountDead
CB006	NG	F	0	0	0	0	0	0
CB007	NG	M	0	0	0	0	0	0
CB014	NG	M	0	0	0	0	0	0
CB015	NG	F	0	0	0	0	0	0
CB016	NG	F	0	0	0	0	0	0
CB029	NG	F	0	0	0	0	0	0
CB030	NG	M	0	0	0	0	0	0
CB031	NG	M	0	0	0	0	0	0
CB032	NG	M	0	0	0	0	0	0
CB033	NG	M	0	0	0	0	0	0
CB034	NG	M	0	0	0	0	0	0
CB035	NG	M	0	0	0	0	0	0
CB036	NG	M	0	0	0	0	0	0
CB037	NG	M	0	0	0	0	0	0
CB038	NG	M	0	0	0	0	0	0
CB039	NG	M	0	0	0	0	0	0
CB040	NG	M	0	0	0	0	0	0
CB041	NG	F	0	0	0	0	0	0
CB047	NG	F	0	0	0	0	0	0
CB048	NG	M	0	0	0	0	0	0
CB049	NG	M	0	0	0	0	0	0
CB050	NG	F	0	0	0	0	0	0
CB051	NG	M	0	0	0	0	0	0
CB052	NG	M	1	0	1	1	0	1
CB053	NG	M	0	0	0	0	0	0
CB054	NG	M	0	0	0	0	0	0
CB055	NG	M	1	0	1	4	0	4
CB056	NG	F	0	0	0	0	0	0
CB057	NG	F	0	0	0	0	0	0
CB058	NG	F	0	0	0	0	0	0
DB041	NG	F	0	0	0	0	0	0
DB042	NG	F	0	0	0	0	0	0
DB043	NG	M	0	0	0	0	0	0
DB044	NG	M	0	0	0	0	0	0
DB045	NG	M	0	0	0	0	0	0
DB046	NG	M	0	0	0	0	0	0
DB047	NG	M	0	0	0	0	0	0
DB048	NG	M	0	0	0	0	0	0
DB049	NG	M	1	0	1	1	0	1
DB050	NG	M	0	0	0	0	0	0
DB051	NG	M	0	0	0	0	0	0
DB052	NG	M	0	0	0	0	0	0
DB053	NG	M	0	0	0	0	0	0
DB054	NG	M	0	0	0	0	0	0
DB055	NG	M	0	0	0	0	0	0
DB056	NG	M	0	0	0	0	0	0
DB057	NG	M	0	0	0	0	0	0
DB058	NG	M	0	0	0	0	0	0
DB059	NG	M	0	0	0	0	0	0
DB060	NG	M	1	0	1	1	0	1
DB061	NG	M	0	0	0	0	0	0
DB062	NG	M	0	0	0	0	0	0
DB063	NG	M	0	0	0	0	0	0
DB064	NG	M	0	0	0	0	0	0
DB065	NG	M	0	0	0	0	0	0
DB066	NG	M	0	0	0	0	0	0
DB067	NG	M	0	0	0	0	0	0
DB068	NG	F	0	0	0	0	0	0
DB069	NG	F	0	0	0	0	0	0
DB070	NG	F	0	0	0	0	0	0
DB071	NG	F	1	0	1	3	0	3
DB085	NG	F	0	0	0	0	0	0
EB011	NG	M	0	0	0	0	0	0
EB012	NG	M	0	0	0	0	0	0
EB013	NG	M	0	0	0	0	0	0
EB014	NG	M	0	0	0	0	0	0
EB015	NG	M	0	0	0	0	0	0
EB016	NG	M	0	0	0	0	0	0
EB017	NG	M	0	0	0	0	0	0
EB018	NG	M	0	0	0	0	0	0
EB019	NG	M	1	0	1	3	0	3
EB020	NG	M	0	0	0	0	0	0
EB021	NG	M	0	0	0	0	0	0
EB022	NG	M	0	0	0	0	0	0
EB023	NG	M	0	0	0	0	0	0
EB024	NG	M	0	0	0	0	0	0
EB025	NG	M	0	0	0	0	0	0
EB026	NG	M	1	0	1	1	0	1
EB027	NG	M	0	0	0	0	0	0
EB028	NG	M	0	0	0	0	0	0
EB029	NG	M	0	0	0	0	0	0
EB030	NG	M	0	0	0	0	0	0
EB031	NG	M	0	0	0	0	0	0
EB032	NG	M	0	0	0	0	0	0
EB033	NG	M	0	0	0	0	0	0
EB034	NG	M	0	0	0	0	0	0
EB035	NG	M	1	0	1	4	0	4
EB036	NG	M	0	0	0	0	0	0
EB037	NG	M	0	0	0	0	0	0
EB038	NG	M	1	0	1	1	0	1
EB039	NG	M	1	0	1	2	0	2
EB040	NG	F	1	0	1	1	0	1
EB041	NG	F	0	0	0	0	0	0
EB042	NG	F	0	0	0	0	0	0
EB072	NG	F	0	0	0	0	0	0
EB073	NG	F	0	0	0	0	0	0
EB074	NG	M	1	0	1	1	0	1
EB075	NG	M	0	0	0	0	0	0
EB076	NG	M	1	0	1	2	0	2
FB020	NG	F	0	0	0	0	0	0
FB021	NG	M	0	0	0	0	0	0
FB022	NG	M	0	0	0	0	0	0
FB023	NG	M	0	0	0	0	0	0
FB024	NG	M	0	0	0	0	0	0
FB025	NG	M	0	0	0	0	0	0
FB026	NG	M	0	0	0	0	0	0
FB027	NG	M	1	0	1	2	0	2
FB028	NG	M	1	0	1	2	0	2
FB029	NG	M	0	0	0	0	0	0
FB030	NG	M	0	0	0	0	0	0
FB031	NG	M	0	0	0	0	0	0
FB032	NG	M	0	0	0	0	0	0
FB033	NG	M	0	0	0	0	0	0
FB034	NG	M	0	0	0	0	0	0
FB035	NG	M	0	0	0	0	0	0
FB036	NG	M	0	0	0	0	0	0
FB037	NG	M	0	0	0	0	0	0
FB038	NG	M	0	0	0	0	0	0
FB039	NG	M	1	0	1	1	0	1
FB040	NG	M	1	0	1	3	0	3
FB041	NG	M	0	0	0	0	0	0
FB042	NG	M	0	0	0	0	0	0
FB043	NG	M	0	0	0	0	0	0
FB044	NG	M	0	0	0	0	0	0
FB045	NG	M	1	0	1	1	0	1
FB046	NG	M	1	0	1	1	0	1
FB047	NG	M	0	0	0	0	0	0
FB048	NG	M	0	0	0	0	0	0
FB049	NG	M	0	0	0	0	0	0
FB050	NG	M	0	0	0	0	0	0
GB001	NG	M	0	0	0	0	0	0
GB002	NG	M	1	0	1	1	0	1
GB003	NG	M	0	0	0	0	0	0
GB004	NG	M	0	0	0	0	0	0
GB005	NG	M	0	0	0	0	0	0
GB006	NG	M	0	0	0	0	0	0
GB007	NG	M	0	0	0	0	0	0
GB008	NG	M	0	0	0	0	0	0
GB050	NG	M	0	0	0	0	0	0
GB051	NG	M	0	0	0	0	0	0
GB052	NG	M	0	0	0	0	0	0
GB053	NG	M	0	0	0	0	0	0
GB054	NG	M	0	0	0	0	0	0
GB055	NG	M	0	0	0	0	0	0
GB056	NG	M	0	0	0	0	0	0
GB057	NG	M	0	0	0	0	0	0
GB058	NG	M	0	0	0	0	0	0
GB059	NG	M	0	0	0	0	0	0
GB060	NG	M	0	0	0	0	0	0
GB061	NG	M	0	0	0	0	0	0
GB062	NG	M	0	0	0	0	0	0
GB063	NG	M	0	0	0	0	0	0
GB064	NG	M	0	0	0	0	0	0
GB065	NG	M	0	0	0	0	0	0
GB066	NG	M	0	0	0	0	0	0
GB067	NG	M	0	0	0	0	0	0
GB068	NG	M	0	0	0	0	0	0
GB069	NG	M	0	0	0	0	0	0
GB070	NG	M	0	0	0	0	0	0
GB071	NG	M	0	0	0	0	0	0
GB072	NG	F	0	0	0	0	0	0
GB073	NG	F	0	0	0	0	0	0
GB074	NG	F	0	0	0	0	0	0
GB075	NG	F	0	0	0	0	0	0
HB019	NG	M	0	0	0	0	0	0
HB042	NG	F	0	0	0	0	0	0
HB043	NG	M	0	0	0	0	0	0
HB044	NG	M	0	0	0	0	0	0
HB045	NG	M	1	0	1	1	0	1
HB046	NG	M	1	0	1	11	0	11
HB047	NG	M	0	0	0	0	0	0
HB048	NG	M	0	0	0	0	0	0
HB049	NG	M	0	0	0	0	0	0
HB050	NG	M	0	0	0	0	0	0
HB051	NG	M	0	0	0	0	0	0
HB052	NG	M	0	0	0	0	0	0
HB053	NG	M	0	0	0	0	0	0
HB054	NG	M	0	0	0	0	0	0
HB055	NG	M	0	0	0	0	0	0
HB056	NG	M	0	0	0	0	0	0
HB057	NG	M	0	0	0	0	0	0
HB058	NG	M	0	0	0	0	0	0
HB059	NG	M	0	0	0	0	0	0
HB060	NG	M	0	0	0	0	0	0
HB061	NG	M	0	0	0	0	0	0
HB062	NG	M	0	0	0	0	0	0
HB063	NG	M	0	0	0	0	0	0
HB064	NG	M	0	0	0	0	0	0
HB065	NG	M	0	0	0	0	0	0
HB066	NG	M	0	0	0	0	0	0
HB067	NG	M	0	0	0	0	0	0
HB068	NG	M	0	0	0	0	0	0
HB069	NG	M	0	0	0	0	0	0
HB070	NG	M	0	0	0	0	0	0
HB071	NG	M	0	0	0	0	0	0
HB072	NG	M	0	0	0	0	0	0
HB073	NG	M	1	0	1	2	0	2
HB074	NG	M	0	0	0	0	0	0
HB075	NG	M	0	0	0	0	0	0
HB076	NG	M	0	0	0	0	0	0
HB077	NG	M	0	0	0	0	0	0
HB078	NG	F	0	0	0	0	0	0
HB079	NG	F	0	0	0	0	0	0
HB080	NG	F	1	0	1	1	0	1
HB081	NG	F	0	0	0	0	0	0
HB082	NG	F	0	0	0	0	0	0
HB083	NG	M	0	0	0	0	0	0
HB084	NG	M	0	0	0	0	0	0
CB001	NI	M	0	0	0	0	0	0
CB002	NI	M	0	0	0	0	0	0
CB003	NI	M	0	0	0	0	0	0
CB004	NI	F	0	0	0	0	0	0
CB005	NI	F	0	0	0	0	0	0
CB008	NI	M	0	0	0	0	0	0
CB009	NI	M	0	0	0	0	0	0
CB010	NI	M	0	0	0	0	0	0
CB011	NI	M	1	1	0	2	2	0
CB012	NI	F	0	0	0	0	0	0
CB013	NI	M	1	1	0	1	1	0
CB017	NI	M	0	0	0	0	0	0
CB018	NI	M	0	0	0	0	0	0
CB019	NI	M	0	0	0	0	0	0
CB020	NI	F	0	0	0	0	0	0
CB021	NI	M	0	0	0	0	0	0
CB022	NI	M	0	0	0	0	0	0
CB023	NI	M	0	0	0	0	0	0
CB024	NI	M	0	0	0	0	0	0
CB025	NI	M	0	0	0	0	0	0
CB026	NI	M	0	0	0	0	0	0
CB027	NI	M	0	0	0	0	0	0
CB028	NI	M	0	0	0	0	0	0
CB042	NI	M	0	0	0	0	0	0
CB043	NI	M	0	0	0	0	0	0
CB044	NI	M	0	0	0	0	0	0
CB045	NI	M	0	0	0	0	0	0
CB046	NI	M	0	0	0	0	0	0
CB059	NI	M	0	0	0	0	0	0
CB060	NI	M	0	0	0	0	0	0
CB061	NI	M	1	1	0	1	1	0
CB062	NI	M	1	1	0	1	1	0
CB063	NI	M	1	1	0	4	4	0
CB064	NI	M	0	0	0	0	0	0
CB065	NI	M	0	0	0	0	0	0
CB066	NI	M	0	0	0	0	0	0
CB067	NI	M	1	1	0	1	1	0
CB068	NI	M	0	0	0	0	0	0
CB069	NI	M	0	0	0	0	0	0
CB070	NI	M	0	0	0	0	0	0
CB071	NI	M	1	1	0	2	2	0
CB072	NI	M	0	0	0	0	0	0
CB073	NI	M	1	1	0	1	1	0
CB074	NI	M	0	0	0	0	0	0
CB075	NI	M	0	0	0	0	0	0
CB076	NI	M	0	0	0	0	0	0
CB077	NI	M	0	0	0	0	0	0
CB078	NI	M	0	0	0	0	0	0
CB079	NI	M	0	0	0	0	0	0
CB080	NI	M	0	0	0	0	0	0
CB081	NI	M	0	0	0	0	0	0
CB082	NI	M	1	1	0	1	1	0
CB083	NI	F	0	0	0	0	0	0
CB084	NI	F	1	1	0	1	1	0
CB085	NI	F	0	0	0	0	0	0
CB086	NI	F	0	0	0	0	0	0
CB087	NI	F	0	0	0	0	0	0
CB088	NI	F	0	0	0	0	0	0
DB003	NI	M	0	0	0	0	0	0
DB004	NI	M	0	0	0	0	0	0
DB005	NI	M	0	0	0	0	0	0
DB006	NI	M	0	0	0	0	0	0
DB007	NI	M	0	0	0	0	0	0
DB008	NI	M	0	0	0	0	0	0
DB009	NI	M	1	1	0	2	2	0
DB010	NI	M	0	0	0	0	0	0
DB011	NI	M	0	0	0	0	0	0
DB012	NI	M	0	0	0	0	0	0
DB013	NI	M	0	0	0	0	0	0
DB014	NI	M	0	0	0	0	0	0
DB015	NI	M	0	0	0	0	0	0
DB016	NI	M	0	0	0	0	0	0
DB017	NI	M	0	0	0	0	0	0
DB018	NI	M	0	0	0	0	0	0
DB019	NI	M	0	0	0	0	0	0
DB020	NI	M	0	0	0	0	0	0
DB021	NI	M	0	0	0	0	0	0
DB022	NI	M	0	0	0	0	0	0
DB023	NI	M	0	0	0	0	0	0
DB024	NI	M	0	0	0	0	0	0
DB025	NI	M	0	0	0	0	0	0
DB026	NI	M	0	0	0	0	0	0
DB027	NI	M	0	0	0	0	0	0
DB028	NI	M	0	0	0	0	0	0
DB029	NI	M	0	0	0	0	0	0
DB030	NI	M	0	0	0	0	0	0
DB031	NI	M	0	0	0	0	0	0
DB032	NI	M	1	1	0	1	1	0
DB033	NI	M	1	1	0	2	2	0
DB034	NI	M	1	1	0	4	4	0
DB035	NI	M	1	1	0	5	5	0
DB036	NI	M	0	0	0	0	0	0
DB037	NI	M	0	0	0	0	0	0
DB038	NI	M	0	0	0	0	0	0
DB039	NI	M	0	0	0	0	0	0
DB040	NI	F	0	0	0	0	0	0
DB072	NI	M	1	1	0	3	3	0
DB086	NI	M	0	0	0	0	0	0
DB087	NI	M	0	0	0	0	0	0
DB088	NI	M	0	0	0	0	0	0
DB089	NI	M	0	0	0	0	0	0
DB090	NI	M	0	0	0	0	0	0
DB091	NI	M	0	0	0	0	0	0
DB092	NI	M	0	0	0	0	0	0
DB093	NI	M	1	1	0	2	2	0
DB094	NI	M	0	0	0	0	0	0
DB095	NI	M	0	0	0	0	0	0
DB096	NI	M	0	0	0	0	0	0
DB097	NI	M	0	0	0	0	0	0
DB098	NI	M	0	0	0	0	0	0
DB099	NI	M	1	1	0	1	1	0
DB100	NI	F	0	0	0	0	0	0
DB101	NI	F	0	0	0	0	0	0
DB102	NI	F	0	0	0	0	0	0
DB103	NI	F	0	0	0	0	0	0
DB104	NI	F	0	0	0	0	0	0
DB105	NI	F	1	1	0	4	4	0
DB106	NI	F	0	0	0	0	0	0
DB107	NI	F	0	0	0	0	0	0
DB108	NI	F	1	1	0	1	1	0
DB109	NI	F	0	0	0	0	0	0
EB001	NI	M	0	0	0	0	0	0
EB002	NI	M	0	0	0	0	0	0
EB003	NI	M	0	0	0	0	0	0
EB004	NI	M	0	0	0	0	0	0
EB005	NI	M	0	0	0	0	0	0
EB006	NI	M	1	1	0	2	2	0
EB007	NI	M	0	0	0	0	0	0
EB008	NI	M	0	0	0	0	0	0
EB009	NI	F	1	1	0	1	1	0
EB010	NI	F	1	1	0	1	1	0
EB046	NI	M	0	0	0	0	0	0
EB047	NI	M	0	0	0	0	0	0
EB048	NI	M	0	0	0	0	0	0
EB049	NI	M	0	0	0	0	0	0
EB050	NI	M	0	0	0	0	0	0
EB051	NI	M	0	0	0	0	0	0
EB052	NI	M	1	1	0	1	1	0
EB053	NI	M	1	1	0	2	2	0
EB054	NI	M	0	0	0	0	0	0
EB055	NI	M	0	0	0	0	0	0
EB056	NI	M	0	0	0	0	0	0
EB057	NI	M	0	0	0	0	0	0
EB058	NI	M	0	0	0	0	0	0
EB059	NI	M	1	1	0	1	1	0
EB060	NI	M	0	0	0	0	0	0
EB061	NI	M	0	0	0	0	0	0
EB062	NI	M	0	0	0	0	0	0
EB063	NI	M	0	0	0	0	0	0
EB064	NI	M	0	0	0	0	0	0
EB065	NI	M	0	0	0	0	0	0
EB066	NI	M	0	0	0	0	0	0
EB067	NI	M	0	0	0	0	0	0
EB068	NI	F	0	0	0	0	0	0
EB069	NI	F	0	0	0	0	0	0
EB070	NI	F	0	0	0	0	0	0
EB077	NI	M	0	0	0	0	0	0
EB078	NI	M	0	0	0	0	0	0
EB079	NI	M	0	0	0	0	0	0
EB080	NI	M	0	0	0	0	0	0
EB081	NI	M	1	1	0	2	2	0
EB082	NI	M	1	1	0	1	1	0
EB083	NI	M	0	0	0	0	0	0
EB084	NI	M	0	0	0	0	0	0
EB085	NI	M	0	0	0	0	0	0
EB086	NI	M	0	0	0	0	0	0
EB087	NI	M	0	0	0	0	0	0
EB088	NI	M	0	0	0	0	0	0
EB089	NI	M	0	0	0	0	0	0
EB090	NI	F	0	0	0	0	0	0
EB091	NI	F	1	1	0	1	1	0
EB092	NI	F	0	0	0	0	0	0
FB003	NI	M	0	0	0	0	0	0
FB004	NI	M	0	0	0	0	0	0
FB005	NI	M	0	0	0	0	0	0
FB006	NI	M	0	0	0	0	0	0
FB007	NI	M	0	0	0	0	0	0
FB008	NI	M	0	0	0	0	0	0
FB009	NI	M	0	0	0	0	0	0
FB010	NI	M	0	0	0	0	0	0
FB011	NI	M	1	1	0	1	1	0
FB012	NI	M	1	1	0	1	1	0
FB013	NI	M	0	0	0	0	0	0
FB014	NI	M	0	0	0	0	0	0
FB015	NI	M	0	0	0	0	0	0
FB016	NI	M	0	0	0	0	0	0
FB017	NI	M	0	0	0	0	0	0
FB018	NI	F	0	0	0	0	0	0
FB019	NI	F	0	0	0	0	0	0
FB051	NI	M	0	0	0	0	0	0
FB052	NI	M	0	0	0	0	0	0
FB053	NI	M	0	0	0	0	0	0
FB054	NI	F	1	1	0	18	18	0
FB055	NI	M	0	0	0	0	0	0
FB056	NI	M	0	0	0	0	0	0
FB057	NI	M	0	0	0	0	0	0
FB058	NI	M	0	0	0	0	0	0
FB059	NI	M	1	1	0	1	1	0
FB060	NI	M	0	0	0	0	0	0
FB061	NI	M	0	0	0	0	0	0
FB062	NI	M	0	0	0	0	0	0
FB063	NI	M	0	0	0	0	0	0
FB064	NI	M	0	0	0	0	0	0
FB065	NI	M	1	1	0	2	2	0
GB013	NI	M	1	1	0	1	1	0
GB014	NI	M	0	0	0	0	0	0
GB015	NI	M	0	0	0	0	0	0
GB016	NI	M	0	0	0	0	0	0
GB017	NI	M	0	0	0	0	0	0
GB018	NI	M	0	0	0	0	0	0
GB019	NI	M	1	1	0	1	1	0
GB020	NI	M	0	0	0	0	0	0
GB021	NI	F	0	0	0	0	0	0
GB022	NI	M	0	0	0	0	0	0
GB023	NI	M	0	0	0	0	0	0
GB024	NI	M	0	0	0	0	0	0
GB025	NI	M	0	0	0	0	0	0
GB026	NI	M	0	0	0	0	0	0
GB027	NI	M	0	0	0	0	0	0
GB028	NI	M	0	0	0	0	0	0
GB029	NI	M	0	0	0	0	0	0
GB030	NI	M	1	1	0	1	1	0
GB031	NI	M	0	0	0	0	0	0
GB032	NI	M	0	0	0	0	0	0
GB033	NI	M	0	0	0	0	0	0
GB034	NI	M	0	0	0	1	1	0
GB035	NI	M	0	0	0	0	0	0
GB036	NI	M	0	0	0	0	0	0
GB037	NI	M	0	0	0	0	0	0
GB038	NI	M	0	0	0	0	0	0
GB039	NI	M	0	0	0	0	0	0
GB040	NI	M	0	0	0	0	0	0
GB041	NI	M	0	0	0	0	0	0
GB042	NI	M	0	0	0	0	0	0
GB043	NI	M	0	0	0	0	0	0
GB044	NI	M	0	0	0	0	0	0
GB045	NI	F	0	0	0	0	0	0
GB046	NI	F	1	1	0	1	1	0
GB047	NI	F	1	1	0	1	1	0
GB048	NI	F	0	0	0	0	0	0
GB049	NI	M	0	0	0	0	0	0
HB001	NI	M	0	0	0	0	0	0
HB002	NI	M	0	0	0	0	0	0
HB003	NI	M	0	0	0	0	0	0
HB004	NI	M	0	0	0	0	0	0
HB005	NI	M	0	0	0	0	0	0
HB006	NI	M	0	0	0	0	0	0
HB007	NI	M	0	0	0	0	0	0
HB008	NI	M	0	0	0	0	0	0
HB009	NI	M	0	0	0	0	0	0
HB010	NI	M	0	0	0	0	0	0
HB011	NI	M	0	0	0	0	0	0
HB012	NI	M	0	0	0	0	0	0
HB013	NI	M	0	0	0	0	0	0
HB014	NI	M	0	0	0	0	0	0
HB015	NI	M	0	0	0	0	0	0
HB016	NI	M	0	0	0	0	0	0
HB017	NI	F	1	1	0	1	1	0
HB018	NI	F	0	0	0	0	0	0
HB085	NI	M	0	0	0	0	0	0
HB086	NI	M	0	0	0	0	0	0
HB087	NI	M	0	0	0	0	0	0
HB088	NI	M	0	0	0	0	0	0
HB089	NI	M	0	0	0	0	0	0
HB090	NI	M	0	0	0	0	0	0
HB091	NI	M	0	0	0	0	0	0
HB092	NI	M	0	0	0	0	0	0
HB093	NI	M	1	1	0	2	2	0
HB094	NI	M	0	0	0	0	0	0
HB095	NI	M	0	0	0	0	0	0
HB096	NI	M	0	0	0	0	0	0
HB097	NI	M	1	1	0	1	1	0
HB098	NI	M	1	1	0	1	1	0
HB099	NI	M	0	0	0	0	0	0
HB100	NI	M	0	0	0	0	0	0
HB101	NI	M	0	0	0	0	0	0
HB102	NI	M	0	0	0	0	0	0
HB103	NI	M	0	0	0	0	0	0
HB104	NI	M	1	1	0	1	1	0
HB105	NI	F	0	0	0	0	0	0
HB106	NI	F	0	0	0	0	0	0
HB107	NI	F	0	0	0	0	0	0
HB108	NI	F	0	0	0	0	0	0
