# Supplementary material for: Differential Water Mite Parasitism, Phenoloxidase Activity, and Resistance to Mites Are Unrelated across Pairs of Related Damselfly Species
Source: PLoS One. 2015 Feb 6;10(2):e0115539. doi: 10.1371/journal.pone.0115539 (PMC4319886; doi:10.1371/journal.pone.0115539)
Supplement: S3 Table — (XLS) [file pone.0115539.s003.xls]

## Sheet: Sheet1
ID	Species	Sex	WingTotL	WingL	miteAbd	miteTh	MiteTotal	PO	Protein	RelPOProt	AbsRelPOProt	RelPOlength	AbsRelPOWL	RelProt	AbsRelProt
PO136	Amoesta	F	28.06	3.36	0	0	0	0.0529982	212.375	0.01441	0.01441	-0.051454	0.051454	-86.063	86.063
PO137	Amoesta	F	26.99	3.77	0	0	0	0.169367	177.208	0.13856	0.13856	0.072398	0.072398	-114.838	114.838
PO138	Amoesta	F	28.27	3.1	0	0	0	0.142195	233.083	0.09903	0.09903	0.036275	0.036275	-66.61	66.61
PO139	Amoesta	M	25.92	2.87	0	0	0	0.114741	215.75	0.07541	0.07541	0.025254	0.025254	-69.904	69.904
PO140	Amoesta	F	28.95	3.21	0	0	0	0.11123	163.833	0.08338	0.08338	0.000554	0.000554	-139.922	139.922
PO141	Amoesta	M	27.21	2.94	0	0	0	0.0954441	240.5	0.05064	0.05064	-0.003064	0.003064	-52.861	52.861
PO142	Amoesta	M	27.63	3.32	0	0	0	0.151079	246.958	0.10484	0.10484	0.049635	0.049635	-48.911	48.911
PO143	Amoesta	M	27.48	3.32	0	0	0	0.115858	280.125	0.06229	0.06229	0.015462	0.015462	-14.848	14.848
PO144	Amoesta	M	25.7	3.1	0	0	0	0.0391162	164.542	0.01111	0.01111	-0.048832	0.048832	-119.798	119.798
PO145	Amoesta	M	26.89	3.26	0	0	0	0.108615	222.25	0.06785	0.06785	0.012345	0.012345	-69.199	69.199
PO146	Amoesta	M	27.45	3.31	0	0	0	0.0565842	236.417	0.01268	0.01268	-0.043602	0.043602	-58.378	58.378
PO148	Amoesta	M	28.02	3.82	0	0	0	0.0425252	278.167	-0.01061	0.01061	-0.061647	0.061647	-20.033	20.033
PO149	Amoesta	M	28.49	3.79	0	0	0	0.0804407	279.833	0.02693	0.02693	-0.027018	0.027018	-21.174	21.174
PO150	Amoesta	M	27.54	2.98	0	0	0	0.0885834	288.292	0.03321	0.03321	-0.012232	0.012232	-7.04	7.04
PO151	Amoesta	F	29.24	3.38	0	0	0	0.0937768	288.375	0.03838	0.03838	-0.018927	0.018927	-17.113	17.113
PO152	Amoesta	F	30.15	3.21	0	0	0	0.0724709	269	0.02136	0.02136	-0.046596	0.046596	-41.924	41.924
PO153	Amoesta	F	29.85	3.65	0	0	0	0.0895347	299.333	0.03172	0.03172	-0.027435	0.027435	-9.798	9.798
PO154	Amoesta	F	29.65	3.2	0	0	0	0.107744	274.75	0.05536	0.05536	-0.007827	0.007827	-33.187	33.187
PO155	Amoesta	F	29.51	3.61	0	0	0	0.108863	257.75	0.06024	0.06024	-0.005729	0.005729	-49.35	49.35
PO156	Amoesta	F	29.05	3.22	0	0	0	0.0448555	254.375	-0.00302	0.00302	-0.066519	0.066519	-49.977	49.977
PO157	Amoesta	F	29.24	3.22	0	0	0	0.0856396	305	0.02657	0.02657	-0.027064	0.027064	-0.488	0.488
PO158	Amoesta	F	29.24	3.5	0	0	0	0.113769	322.75	0.05077	0.05077	0.001065	0.001065	17.262	17.262
PO159	Amoesta	F	30.05	3.88	0	0	0	0.0419589	330.417	-0.02273	0.02273	-0.076409	0.076409	20.09	20.09
PO160	Amoesta	F	29.88	3.5	0	0	0	0.0490134	297	-0.00829	0.00829	-0.068166	0.068166	-12.311	12.311
PO161	Amoesta	F	29.69	3.84	0	0	0	0.0705212	321.458	0.00781	0.00781	-0.045329	0.045329	13.283	13.283
PO162	Amoesta	F	29.92	3.34	0	0	0	0.0486691	306.333	-0.0107	0.0107	-0.06879	0.06879	-3.216	3.216
PO163	Amoesta	F	31.12	3.5	0	0	0	0.0838472	264.292	0.03378	0.03378	-0.042003	0.042003	-52.427	52.427
PO164	Amoesta	F	27.93	3.25	0	0	0	0.0701852	312.167	0.00953	0.00953	-0.033358	0.033358	14.505	14.505
PO165	Amoesta	F	28.1	3.01	0	0	0	0.0638527	336.167	-0.00211	0.00211	-0.040879	0.040879	37.489	37.489
PO166	Amoesta	F	28.9	3.26	0	0	0	0.0715791	322.708	0.00859	0.00859	-0.038747	0.038747	19.252	19.252
PO167	Amoesta	F	28.11	3.42	0	0	0	0.0471313	325.583	-0.01649	0.01649	-0.05767	0.05767	26.846	26.846
PO168	Amoesta	F	28.52	3.12	0	0	0	0.0578357	320.083	-0.00457	0.00457	-0.049833	0.049833	18.897	18.897
PO169	Amoesta	F	28.35	3.28	0	0	0	0.0357972	336.875	-0.03033	0.03033	-0.070683	0.070683	36.704	36.704
PO170	Amoesta	F	29.95	3.39	0	0	0	0.0557772	324.25	-0.00755	0.00755	-0.061891	0.061891	14.521	14.521
PO171	Amoesta	F	29.46	3.81	0	0	0	0.0493315	291.417	-0.00674	0.00674	-0.064911	0.064911	-15.385	15.385
PO172	Amoesta	M	27.5	2.93	0	0	0	0.060767	259.917	0.01167	0.01167	-0.039769	0.039769	-35.176	35.176
PO173	Amoesta	F	28.8	4.28	0	0	0	0.0613447	280.125	0.00777	0.00777	-0.048282	0.048282	-22.734	22.734
PO174	Amoesta	F	28.13	3.42	0	0	0	0.0926159	297.25	0.03526	0.03526	-0.012325	0.012325	-1.607	1.607
PO175	Amoesta	F	28.29	3.34	0	0	0	0.124534	286.542	0.06954	0.06954	0.018474	0.018474	-13.271	13.271
PO176	Amoesta	F	30.21	3.04	0	0	0	0.126785	293.292	0.0703	0.0703	0.007298	0.007298	-17.991	17.991
PO177	Amoesta	F	27.53	2.97	0	0	0	0.049023	229.583	0.00663	0.00663	-0.051723	0.051723	-65.689	65.689
PO178	Amoesta	M	26.67	2.97	0	0	0	0.0674759	316.083	0.00595	0.00595	-0.027256	0.027256	25.949	25.949
PO179	Amoesta	M	27.83	3.12	0	0	0	0.0996373	262.75	0.04991	0.04991	-0.003206	0.003206	-34.314	34.314
PO180	Amoesta	M	27.03	2.89	0	0	0	0.0878647	313.917	0.02682	0.02682	-0.009384	0.009384	21.631	21.631
PO181	Amoesta	M	27.99	2.8	0	0	0	0.120353	320.5	0.05785	0.05785	0.016391	0.016391	22.48	22.48
PO182	Amoesta	M	27.17	3.46	0	0	0	0.113055	289.208	0.05748	0.05748	0.014827	0.014827	-3.913	3.913
PO183	Amoesta	M	26.56	3.19	0	0	0	0.116351	297.667	0.0589	0.0589	0.022389	0.022389	8.189	8.189
PO184	Amoesta	M	26.42	2.72	0	0	0	0.128991	297.208	0.07164	0.07164	0.036008	0.036008	8.567	8.567
PO185	Amoesta	M	27.78	2.63	0	0	0	0.129695	279	0.07637	0.07637	0.027201	0.027201	-17.766	17.766
PO186	Amoesta	M	28.35	2.63	0	0	0	0.0790386	322.167	0.01617	0.01617	-0.027441	0.027441	21.996	21.996
PO187	Amoesta	M	28.15	2.72	0	0	0	0.126059	265.5	0.07572	0.07572	0.020977	0.020977	-33.476	33.476
PO188	Amoesta	M	27.89	3.66	0	0	0	0.0625148	297	0.00521	0.00521	-0.040748	0.040748	-0.423	0.423
PO189	Amoesta	M	27.47	2.9	0	0	0	0.0821959	311.625	0.02166	0.02166	-0.01813	0.01813	16.711	16.711
PO190	Amoesta	M	26.56	2.52	0	0	0	0.134058	308.625	0.07418	0.07418	0.040096	0.040096	19.147	19.147
PO191	Amoesta	M	28.13	2.15	0	0	0	0.127347	313.458	0.0664	0.0664	0.022406	0.022406	14.602	14.602
PO192	Amoesta	M	27.72	2.98	0	0	0	0.0560453	288.417	0.00064	0.00064	-0.046029	0.046029	-7.991	7.991
PO193	Amoesta	M	26.11	3.52	0	0	0	0.0474431	257.875	-0.00121	0.00121	-0.043372	0.043372	-28.914	28.914
PO194	Amoesta	M	26.97	3.17	0	0	0	0.0784259	275.667	0.02584	0.02584	-0.018404	0.018404	-16.26	16.26
PO195	Amoesta	M	27.47	2.88	0	0	0	0.101904	241.583	0.05686	0.05686	0.001578	0.001578	-53.33	53.33
PO196	Amoesta	M	27.03	2.76	0	0	0	0.0754624	298.708	0.01778	0.01778	-0.021787	0.021787	6.423	6.423
PO345	Aviolaceae	M	23.23	3.09	0	0	0	0.037848	301.273	-0.0204	0.0204	-0.032828	0.032828	31.688	31.688
PO346	Aviolaceae	M	21.89	2.4	0	0	0	0.0158522	244.955	-0.02994	0.02994	-0.045453	0.045453	-16.625	16.625
PO347	Aviolaceae	M	21.81	2.13	0	0	0	0.0180781	255.364	-0.03002	0.03002	-0.042667	0.042667	-5.738	5.738
PO348	Aviolaceae	F	24.58	2.86	0	0	0	0.0342091	287.5	-0.02099	0.02099	-0.045907	0.045907	9.851	9.851
PO349	Aviolaceae	M	22.32	2.38	0	0	0	0.0220381	233.545	-0.02123	0.02123	-0.042274	0.042274	-30.603	30.603
PO350	Aviolaceae	M	20.63	2.24	0	0	0	0.00879318	268.727	-0.04226	0.04226	-0.043701	0.043701	14.675	14.675
PO351	Aviolaceae	M	22.31	2.34	0	0	0	0.0319252	256.182	-0.01635	0.01635	-0.032317	0.032317	-7.907	7.907
PO352	Aviolaceae	M	20.86	2.26	0	0	0	0.0250672	270.682	-0.02641	0.02641	-0.029035	0.029035	15.255	15.255
PO353	Aviolaceae	F	23.78	2.26	0	0	0	0.0396423	313.091	-0.02122	0.02122	-0.034879	0.034879	40.221	40.221
PO354	Aviolaceae	M	22.81	2.63	0	0	0	0.0423054	302.5	-0.01621	0.01621	-0.025433	0.025433	35.425	35.425
PO355	Aviolaceae	M	22.78	2.47	0	0	0	0.014892	288.682	-0.04057	0.04057	-0.052637	0.052637	21.786	21.786
PO356	Aviolaceae	M	22.55	2.46	0	0	0	0.014187	301.864	-0.04419	0.04419	-0.051733	0.051733	36.341	36.341
PO357	Aviolaceae	M	21.36	1.97	0	0	0	0.0093868	262.682	-0.04033	0.04033	-0.048212	0.048212	4.269	4.269
PO358	Aviolaceae	M	21.93	2.34	0	0	0	0.00939101	257.636	-0.03921	0.03921	-0.052194	0.052194	-4.182	4.182
PO359	Aviolaceae	M	21.93	2.26	0	0	0	0.0114613	295.455	-0.0455	0.0455	-0.050123	0.050123	33.636	33.636
PO360	Aviolaceae	M	21.74	1.71	0	0	0	0.0136016	233.682	-0.0297	0.0297	-0.046654	0.046654	-27.002	27.002
PO361	Aviolaceae	M	22.54	2.1	0	0	0	0.0270502	267.364	-0.0237	0.0237	-0.0388	0.0388	1.901	1.901
PO362	Aviolaceae	F	23.17	2.22	0	0	0	0.0112388	253.364	-0.03641	0.03641	-0.059017	0.059017	-15.862	15.862
PO363	Aviolaceae	M	21.95	2.19	0	0	0	0.0145033	260.227	-0.03467	0.03467	-0.047221	0.047221	-1.711	1.711
PO364	Aviolaceae	M	22.39	3.08	0	0	0	0.0175726	255.045	-0.03045	0.03045	-0.047229	0.047229	-9.521	9.521
PO365	Aviolaceae	M	22.04	2.39	0	0	0	0.0133856	251.636	-0.03388	0.03388	-0.048968	0.048968	-10.839	10.839
PO366	Aviolaceae	M	22.04	2.17	0	0	0	0.0151163	263.5	-0.03478	0.03478	-0.047238	0.047238	1.024	1.024
PO367	Aviolaceae	F	23.93	2.3	0	0	0	0.0623381	247.917	0.01589	0.01589	-0.013233	0.013233	-25.85	25.85
PO368	Aviolaceae	F	22.88	3.12	0	0	0	0.025158	242.708	-0.02014	0.02014	-0.04307	0.04307	-24.785	24.785
PO078	Eboreale	M	18.66	2.58	0	0	0	0.0267852	255.167	-0.02126	0.02126	-0.011932	0.011932	12.883	12.883
PO079	Eboreale	M	21.15	3.34	0	0	0	0.00540325	285.625	-0.04938	0.04938	-0.050727	0.050727	28.466	28.466
PO080	Eboreale	M	19.03	2.72	0	14	14	0.0190576	279.083	-0.03428	0.03428	-0.022247	0.022247	34.589	34.589
PO081	Eboreale	M	19.85	2.86	0	1	1	0.0381522	284.125	-0.0163	0.0163	-0.008887	0.008887	34.732	34.732
PO082	Eboreale	M	19.29	2.85	0	0	0	0.0308262	274.333	-0.02146	0.02146	-0.012297	0.012297	28.286	28.286
PO083	Eboreale	M	20.88	3.09	0	12	12	0.0236386	287.208	-0.0315	0.0315	-0.030603	0.030603	31.662	31.662
PO084	Eboreale	M	18.36	3	0	0	0	0.0141341	265.875	-0.03628	0.03628	-0.022485	0.022485	25.383	25.383
PO085	Eboreale	M	19.52	3.31	0	0	0	0.0277933	255.455	-0.02032	0.02032	-0.016938	0.016938	8.033	8.033
PO086	Eboreale	M	19.1	2.95	0	0	0	0.0346378	277	-0.01824	0.01824	-0.007157	0.007157	32.088	32.088
PO087	Eboreale	M	20.43	2.97	0	0	0	0.0435299	270.864	-0.00799	0.00799	-0.007565	0.007565	18.006	18.006
PO088	Eboreale	M	20.75	3.15	0	0	0	0.074798	310.864	0.01443	0.01443	0.021465	0.021465	56.094	56.094
PO089	Eboreale	F	21.73	3.16	0	9	9	0.050029	286.5	-0.00495	0.00495	-0.010157	0.010157	25.876	25.876
PO090	Eboreale	M	20.06	2.9	0	0	0	0.0752614	253.227	0.02764	0.02764	0.026754	0.026754	2.58	2.58
PO091	Eboreale	M	19.37	3.03	0	0	0	0.0589732	266.909	0.00833	0.00833	0.015291	0.015291	20.384	20.384
PO092	Eboreale	M	21.55	3.07	0	1	1	0.0901458	275	0.03771	0.03771	0.031219	0.031219	15.452	15.452
PO093	Eboreale	M	20.59	2.97	0	0	0	0.0609767	246.727	0.01479	0.01479	0.008763	0.008763	-7.086	7.086
PO094	Eboreale	M	19.4	3.17	0	0	0	0.0220772	241.273	-0.0229	0.0229	-0.021815	0.021815	-5.432	5.432
PO095	Eboreale	M	20.44	2.75	0	0	0	0.0427938	269.136	-0.00835	0.00835	-0.008371	0.008371	16.219	16.219
PO096	Eboreale	F	21.1	3.95	0	0	0	0.0466844	280.682	-0.00701	0.00701	-0.009096	0.009096	23.822	23.822
PO097	Eboreale	M	20.28	2.94	0	0	0	0.0227408	251.5	-0.0245	0.0245	-0.027305	0.027305	-0.462	0.462
PO098	Eboreale	M	20.73	3.11	0	1	1	0.0198823	246.864	-0.02633	0.02633	-0.033311	0.033311	-7.786	7.786
PO099	Eboreale	M	19.63	2.89	0	9	9	0.0262803	262.455	-0.02338	0.02338	-0.01922	0.01922	14.376	14.376
PO100	Eboreale	F	20.9	3.01	0	0	0	0.0591909	225.545	0.01769	0.01769	0.004809	0.004809	-30.12	30.12
PO101	Eboreale	F	20.65	3.3	0	0	0	0.049716	284.591	-0.00484	0.00484	-0.002918	0.002918	30.419	30.419
PO102	Eboreale	M	19.94	3.36	0	0	0	0.075789	299.273	0.01798	0.01798	0.028121	0.028121	49.342	49.342
PO103	Eboreale	M	18.99	2.2	0	0	0	0.0452821	297.409	-0.01211	0.01211	0.004257	0.004257	53.154	53.154
PO104	Eboreale	M	21.42	2.73	0	0	0	0.0599242	301.136	0.00171	0.00171	0.001906	0.001906	42.365	42.365
PO105	Eboreale	F	20.23	2.76	0	0	0	0.0935954	310.5	0.03331	0.03331	0.043899	0.043899	58.837	58.837
PO106	Eboreale	M	20.61	2.58	0	1	1	0.0917481	303	0.03312	0.03312	0.039394	0.039394	49.067	49.067
PO107	Eboreale	M	20.37	2.62	0	0	0	0.103491	289.818	0.04778	0.04778	0.052816	0.052816	37.319	37.319
PO108	Eboreale	M	19.01	2.85	0	0	0	0.030146	241.636	-0.01491	0.01491	-0.011019	0.011019	-2.738	2.738
PO109	Eboreale	M	21.14	3.08	0	0	0	0.036312	283.545	-0.01801	0.01801	-0.019748	0.019748	26.446	26.446
PO110	Eboreale	M	19.42	2.34	0	0	0	0.0426119	312.091	-0.01803	0.01803	-0.00142	0.00142	65.267	65.267
PO111	Eboreale	M	17.93	2.08	0	0	0	0.0123181	295.364	-0.04462	0.04462	-0.021294	0.021294	57.441	57.441
PO112	Eboreale	M	19.78	2.71	0	0	0	0.00894956	313.455	-0.05199	0.05199	-0.0376	0.0376	64.48	64.48
PO113	Eboreale	M	20.26	2.83	0	0	0	0.0319418	320.409	-0.03054	0.03054	-0.017964	0.017964	68.567	68.567
PO114	Eboreale	M	20.1	3.24	0	0	0	0.0245369	297.591	-0.0329	0.0329	-0.02425	0.02425	46.705	46.705
PO115	Eboreale	F	21.05	2.83	0	3	3	0.0527744	301.182	-0.00545	0.00545	-0.002656	0.002656	44.62	44.62
PO116	Eboreale	M	20.59	2.65	0	0	0	0.0401227	156.136	0.01398	0.01398	-0.012091	0.012091	-97.677	97.677
PO117	Eboreale	M	19.07	3.36	0	0	0	0.0238437	298.091	-0.0337	0.0337	-0.017741	0.017741	53.358	53.358
PO315	Eebrium	M	19.17	2.14	0	0	0	0.0362437	305.091	-0.02285	0.02285	-0.00604	0.00604	59.76	59.76
PO316	Eebrium	M	18.48	2.23	0	0	0	0.0210213	295.364	-0.03592	0.03592	-0.016437	0.016437	54.155	54.155
PO317	Eebrium	M	18.47	2.54	0	0	0	0.0221719	298.955	-0.03556	0.03556	-0.015217	0.015217	57.806	57.806
PO318	Eebrium	M	18.77	2.11	0	0	0	0.035039	278.091	-0.01808	0.01808	-0.004448	0.004448	35.15	35.15
PO319	Eebrium	M	17.49	2	0	7	7	0.0169267	271.318	-0.0347	0.0347	-0.013609	0.013609	36.024	36.024
PO320	Eebrium	M	18.58	1.71	0	0	0	0.0391228	217.682	-0.00064	0.00064	0.000965	0.000965	-24.124	24.124
PO321	Eebrium	M	18.13	2.22	0	0	0	0.0378402	232.318	-0.00516	0.00516	0.002829	0.002829	-6.799	6.799
PO322	Eebrium	M	18.3	2.22	0	0	0	0.052374	244.182	0.00675	0.00675	0.016174	0.016174	4.049	4.049
PO323	Eebrium	M	17.6	2.06	0	0	0	0.0504705	232.909	0.00734	0.00734	0.019166	0.019166	-3.042	3.042
PO324	Eebrium	M	18.82	2.58	0	0	0	0.0472944	242.5	0.00205	0.00205	0.007458	0.007458	-0.74	0.74
PO325	Eebrium	M	18.65	2.05	0	0	0	0.03521	214.045	-0.00374	0.00374	-0.003437	0.003437	-28.179	28.179
PO326	Eebrium	M	18.15	2.37	0	0	0	0.027609	250.682	-0.01945	0.01945	-0.007542	0.007542	11.445	11.445
PO327	Eebrium	M	18.02	2.3	0	0	0	0.0459199	232.818	0.00281	0.00281	0.011678	0.011678	-5.642	5.642
PO328	Eebrium	M	18.84	2.2	0	0	0	0.0547992	200.091	0.01893	0.01893	0.014823	0.014823	-43.268	43.268
PO329	Eebrium	M	17.26	1.89	0	0	0	0.0443239	246.818	-0.00188	0.00188	0.015397	0.015397	12.898	12.898
PO330	Eebrium	M	18.64	2.58	0	0	0	0.0634947	252.909	0.01594	0.01594	0.024917	0.024917	10.745	10.745
PO331	Eebrium	M	18.18	2.12	7	11	18	0.070635	268.909	0.01955	0.01955	0.035274	0.035274	29.493	29.493
PO332	Eebrium	M	17.61	2.03	2	0	2	0.0505859	238.455	0.00623	0.00623	0.019211	0.019211	2.443	2.443
PO333	Eebrium	M	18.4	NA	0	0	0	0.0289793	238.591	-0.0154	0.0154	-0.00792	0.00792	-2.14	2.14
PO334	Eebrium	M	19.33	2.52	0	0	0	0.0866864	233.227	0.04349	0.04349	0.043284	0.043284	-13.059	13.059
PO335	Eebrium	M	17.97	1.94	0	0	0	0.045314	235.909	0.00152	0.00152	0.011422	0.011422	-2.253	2.253
PO336	Eebrium	M	19.16	2.08	0	0	0	0.0600243	234.409	0.01657	0.01657	0.01781	0.01781	-10.862	10.862
PO337	Eebrium	M	18.28	2.02	0	0	0	0.00999823	303.364	-0.04871	0.04871	-0.026062	0.026062	63.35	63.35
PO338	Eebrium	M	18.98	2.03	0	0	0	0.0412186	266.091	-0.00925	0.00925	0.000263	0.000263	21.895	21.895
PO339	Eebrium	M	18.51	2.29	0	0	0	0.0439658	272.682	-0.00796	0.00796	0.006297	0.006297	31.294	31.294
PO340	Eebrium	M	17.85	2	0	0	0	0.0462926	286.455	-0.00868	0.00868	0.01324	0.01324	49.01	49.01
PO341	Eebrium	M	19.75	2.14	0	0	0	0.0491057	258.227	0.00038	0.00038	0.002766	0.002766	9.432	9.432
PO342	Eebrium	M	18.09	2.33	0	0	0	0.019307	230.545	-0.0233	0.0233	-0.015424	0.015424	-8.333	8.333
PO343	Eebrium	M	19.07	2.49	0	0	0	0.0309051	238.409	-0.01344	0.01344	-0.01068	0.01068	-6.324	6.324
PO344	Eebrium	M	18.97	2.37	0	0	0	0.0668856	238.864	0.02244	0.02244	0.026	0.026	-5.272	5.272
PO470	Esignatum	M	19.16	2.33	0	0	0	0.00569061	255.042	-0.04233	0.04233	-0.036523	0.036523	9.771	9.771
PO477	Esignatum	M	17.47	2.05	0	0	0	0.00623102	259	-0.04267	0.04267	-0.024165	0.024165	23.825	23.825
PO478	Esignatum	M	18.91	2.34	0	0	0	0.00642689	253.875	-0.04134	0.04134	-0.034039	0.034039	10.098	10.098
PO483	Esignatum	F	19.39	3.04	0	0	0	0.0126118	283.375	-0.04168	0.04168	-0.031211	0.031211	36.73	36.73
PO486	Esignatum	F	21.3	1.87	0	0	0	0.00896352	291.667	-0.04716	0.04716	-0.048215	0.048215	33.612	33.612
PO489	Esignatum	F	19.42	2.25	4	0	4	0.00570638	272.667	-0.04621	0.04621	-0.038326	0.038326	25.843	25.843
PO493	Esignatum	F	19.44	2.09	0	0	0	0.0210737	273.208	-0.03097	0.03097	-0.023098	0.023098	26.265	26.265
PO495	Esignatum	F	18.54	1.97	0	0	0	0.0134609	270.708	-0.03803	0.03803	-0.024417	0.024417	29.141	29.141
PO497	Esignatum	M	17.81	2.61	0	0	0	0.0099006	276.458	-0.04286	0.04286	-0.022873	0.022873	39.252	39.252
PO498	Esignatum	M	17.66	2.91	0	0	0	0.00481806	275.292	-0.04768	0.04768	-0.026906	0.026906	38.982	38.982
PO504	Esignatum	F	19.45	2.14	1	0	1	0.0108731	242.167	-0.0343	0.0343	-0.033369	0.033369	-4.837	4.837
PO505	Esignatum	F	20.16	2.08	0	0	0	0.0159637	285.625	-0.03882	0.03882	-0.033243	0.033243	34.38	34.38
PO507	Esignatum	F	20.47	2.61	0	0	0	0.00998222	284.708	-0.0446	0.0446	-0.041393	0.041393	31.612	31.612
PO512	Esignatum	M	18.33	2.23	0	0	0	0.00730341	253.364	-0.04035	0.04035	-0.029106	0.029106	13.051	13.051
PO513	Esignatum	M	17.29	2.27	0	0	0	0.00826396	267.364	-0.04248	0.04248	-0.020873	0.020873	33.264	33.264
PO516	Esignatum	M	18.73	2.54	6	0	6	0.0081703	280.909	-0.04557	0.04557	-0.031037	0.031037	38.207	38.207
PO521	Esignatum	M	17.78	2.37	0	0	0	0.00544888	281.5	-0.04843	0.04843	-0.027115	0.027115	44.473	44.473
PO523	Esignatum	F	17.78	2.5	0	0	0	0.0138459	268.182	-0.03708	0.03708	-0.018718	0.018718	31.155	31.155
PO534	Esignatum	M	18.26	1.89	2	0	2	0.00929952	240.455	-0.0355	0.0355	-0.026621	0.026621	0.56	0.56
PO536	Esignatum	F	19.25	2.25	0	0	0	0.00932022	269.318	-0.04186	0.04186	-0.033523	0.033523	23.51	23.51
PO537	Esignatum	F	20.65	2.35	0	0	0	0.0133802	302.273	-0.04509	0.04509	-0.039253	0.039253	48.101	48.101
PO538	Esignatum	M	19.54	2.22	0	0	0	0.0217805	293.227	-0.03469	0.03469	-0.023091	0.023091	45.686	45.686
PO539	Esignatum	M	19.71	2.12	0	0	0	0.0154206	311.273	-0.04504	0.04504	-0.030639	0.030639	62.716	62.716
PO540	Esignatum	M	18.78	1.97	5	0	5	0.00796096	292.5	-0.04835	0.04835	-0.031596	0.031596	49.499	49.499
PO542	Esignatum	F	18.79	1.93	0	0	0	0.0191896	250.273	-0.02778	0.02778	-0.020437	0.020437	7.212	7.212
PO543	Esignatum	F	20.37	2.37	0	0	0	0.0182	245.455	-0.0277	0.0277	-0.032476	0.032476	-7.045	7.045
PO545	Esignatum	F	18.87	2.04	0	0	0	0.0172939	291.455	-0.03878	0.03878	-0.022892	0.022892	47.916	47.916
PO547	Esignatum	M	17.89	2.07	0	0	0	0.00601746	293.273	-0.05046	0.05046	-0.027315	0.027315	55.589	55.589
PO472	Evesperum	M	20.21	2.39	1	0	1	0.00448736	275.917	-0.04815	0.04815	-0.045069	0.045069	24.373	24.373
PO473	Evesperum	M	18.93	2.4	0	0	0	0.00304165	283.417	-0.05126	0.05126	-0.037564	0.037564	39.52	39.52
PO474	Evesperum	M	18.91	2.7	0	0	0	0.00590369	280.583	-0.04777	0.04777	-0.034562	0.034562	36.806	36.806
PO475	Evesperum	M	18.62	2.29	3	0	3	0.0137272	255.292	-0.03435	0.03435	-0.024711	0.024711	13.247	13.247
PO476	Evesperum	M	18.51	2.22	5	0	5	0.00446087	312.667	-0.05631	0.05631	-0.033208	0.033208	71.279	71.279
PO479	Evesperum	M	18.76	2.54	0	0	0	0.00597821	222.042	-0.03475	0.03475	-0.033439	0.033439	-20.84	20.84
PO480	Evesperum	M	18.9	2.45	1	0	1	0.00511806	258.333	-0.04363	0.04363	-0.035278	0.035278	14.616	14.616
PO481	Evesperum	M	19.27	2.35	0	0	0	0.0327353	273.5	-0.01937	0.01937	-0.010248	0.010248	27.572	27.572
PO484	Evesperum	M	19.48	2.2	1	0	1	0.0107663	271.917	-0.04099	0.04099	-0.033685	0.033685	24.734	24.734
PO485	Evesperum	M	18.25	2.15	11	0	11	0.0228531	266.542	-0.02771	0.02771	-0.012997	0.012997	26.707	26.707
PO487	Evesperum	M	18.87	2.07	0	0	0	0.0126748	271.917	-0.03908	0.03908	-0.027511	0.027511	28.378	28.378
PO488	Evesperum	M	18.75	1.96	3	0	3	0.0329568	262.958	-0.01682	0.01682	-0.00639	0.00639	20.137	20.137
PO490	Evesperum	M	19.25	2.25	2	0	2	0.00456308	279.458	-0.04886	0.04886	-0.03828	0.03828	33.65	33.65
PO491	Evesperum	M	19.51	1.61	3	0	3	0.00665213	283.25	-0.04761	0.04761	-0.038009	0.038009	35.888	35.888
PO492	Evesperum	M	19.21	2.23	15	0	15	0.0169394	281.875	-0.03702	0.03702	-0.025624	0.025624	36.306	36.306
PO494	Evesperum	M	19.17	2.44	1	0	1	0.00964695	272.125	-0.04215	0.04215	-0.032637	0.032637	26.795	26.795
PO496	Evesperum	M	21.12	2.74	0	0	0	0.0112244	266.958	-0.03943	0.03943	-0.044696	0.044696	9.979	9.979
PO499	Evesperum	M	18.92	2	0	0	0	0.0054555	275.875	-0.04717	0.04717	-0.03508	0.03508	32.038	32.038
PO500	Evesperum	M	18.24	2	3	0	3	0.00967343	275.333	-0.04284	0.04284	-0.026107	0.026107	35.559	35.559
PO501	Evesperum	M	18.71	2.39	5	0	5	0.0176456	278.042	-0.03546	0.03546	-0.021421	0.021421	35.459	35.459
PO502	Evesperum	M	20.2	2.34	0	0	0	0.0118717	285	-0.04278	0.04278	-0.037615	0.037615	33.516	33.516
PO503	Evesperum	M	19.5	2.47	10	0	10	0.0203409	288.542	-0.03509	0.03509	-0.024251	0.024251	41.24	41.24
PO506	Evesperum	M	19.23	2.11	3	0	3	0.00599121	294.958	-0.05086	0.05086	-0.036712	0.036712	49.269	49.269
PO508	Evesperum	M	19.62	2.29	0	0	0	0.00653162	281.167	-0.04727	0.04727	-0.038899	0.038899	33.148	33.148
PO509	Evesperum	M	17.71	2.3	2	0	2	0.00605213	259.125	-0.04287	0.04287	-0.026022	0.026022	22.516	22.516
PO510	Evesperum	M	19.27	2.18	0	0	0	0.0100949	282.042	-0.0439	0.0439	-0.032888	0.032888	36.114	36.114
PO511	Evesperum	M	20.02	2.66	0	0	0	0.0173662	210.083	-0.02071	0.02071	-0.030862	0.030862	-40.325	40.325
PO514	Evesperum	M	18.93	1.84	1	0	1	0.00613616	266	-0.04431	0.04431	-0.034469	0.034469	22.103	22.103
PO515	Evesperum	M	18.85	1.63	0	0	0	0.0163558	246.136	-0.0297	0.0297	-0.02369	0.02369	2.718	2.718
PO517	Evesperum	M	18.58	2.68	4	0	4	0.0168155	287.545	-0.0384	0.0384	-0.021342	0.021342	45.74	45.74
PO518	Evesperum	M	18.19	1.83	4	0	4	0.0128301	251.5	-0.03441	0.03441	-0.022601	0.022601	12.024	12.024
PO519	Evesperum	M	18.66	2.01	0	0	0	0.00584386	217.409	-0.03386	0.03386	-0.032874	0.032874	-24.875	24.875
PO520	Evesperum	M	17.49	2.21	0	0	0	0.00923596	248.136	-0.03726	0.03726	-0.0213	0.0213	12.842	12.842
PO522	Evesperum	M	18.63	2.15	1	0	1	0.0131341	278.045	-0.03998	0.03998	-0.025373	0.025373	35.941	35.941
PO524	Evesperum	M	18.67	1.58	1	0	1	0.012474	290.773	-0.04345	0.04345	-0.026313	0.026313	48.429	48.429
PO525	Evesperum	M	19.58	2.05	0	0	0	0.00999017	256.409	-0.03833	0.03833	-0.035161	0.035161	8.629	8.629
PO526	Evesperum	M	20.19	1.73	1	0	1	0.0076996	259.136	-0.04123	0.04123	-0.041717	0.041717	7.713	7.713
PO527	Evesperum	M	19.01	1.95	0	0	0	0.0224403	230.318	-0.02011	0.02011	-0.018725	0.018725	-14.056	14.056
PO528	Evesperum	M	18.41	1.85	0	0	0	0.00701172	288.091	-0.04832	0.04832	-0.029957	0.029957	47.301	47.301
PO529	Evesperum	M	18.3	1.8	0	0	0	0.0154644	297.682	-0.04199	0.04199	-0.020735	0.020735	57.549	57.549
PO530	Evesperum	M	19.26	2.67	0	0	0	0.00784418	298.227	-0.04973	0.04973	-0.035069	0.035069	52.359	52.359
PO531	Evesperum	M	18.77	2.36	0	0	0	0.00935851	286.364	-0.04559	0.04559	-0.030128	0.030128	43.423	43.423
PO532	Evesperum	M	18.83	1.91	0	0	0	0.0157797	304.045	-0.04308	0.04308	-0.024127	0.024127	60.746	60.746
PO533	Evesperum	M	20	1.91	0	0	0	0.0108934	285	-0.04376	0.04376	-0.037195	0.037195	34.711	34.711
PO535	Evesperum	M	19.63	2.09	13	0	13	0.0132294	234.955	-0.03035	0.03035	-0.032271	0.032271	-13.124	13.124
PO541	Evesperum	M	19.48	1.62	2	0	2	0.0100878	292.091	-0.04613	0.04613	-0.034364	0.034364	44.909	44.909
PO544	Evesperum	M	18.37	1.93	3	0	3	0.0207807	292.682	-0.03557	0.03557	-0.015909	0.015909	52.13	52.13
PO546	Evesperum	M	18.79	1.95	0	0	0	0.0292465	308.318	-0.03056	0.03056	-0.01038	0.01038	65.258	65.258
PO548	Evesperum	M	18.79	2.22	2	0	2	0.0152228	294.136	-0.04145	0.04145	-0.024404	0.024404	51.076	51.076
PO118	Iposita	F	17.69	2.47	0	0	0	0.0194475	326.091	-0.04429	0.04429	-0.012487	0.012487	89.602	89.602
PO119	Iposita	F	16.85	2.45	0	0	0	0.0245451	303.136	-0.03411	0.03411	-0.001515	0.001515	71.665	71.665
PO120	Iposita	F	17.28	2.56	0	0	0	0.0299219	326.227	-0.03385	0.03385	0.000855	0.000855	92.187	92.187
PO121	Iposita	M	16.29	2.21	0	0	0	0.0193856	306.136	-0.03994	0.03994	-0.002758	0.002758	78.011	78.011
PO122	Iposita	F	17.13	2.35	0	0	0	0.0181797	396.409	-0.06111	0.06111	-0.009838	0.009838	163.265	163.265
PO123	Iposita	F	18.11	2.27	0	0	0	0.0221173	313.955	-0.03894	0.03894	-0.012754	0.012754	74.956	74.956
PO124	Iposita	F	18.28	2.59	0	0	0	0.0285649	280.136	-0.02501	0.02501	-0.007495	0.007495	40.123	40.123
PO125	Iposita	F	16.92	2.33	0	0	0	0.00974928	263.5	-0.04014	0.04014	-0.0168	0.0168	31.611	31.611
PO126	Iposita	F	17.28	2.68	0	0	0	0.034835	289.045	-0.02071	0.02071	0.005768	0.005768	55.006	55.006
PO127	Iposita	M	13.91	1.76	0	0	0	0.00993022	260.091	-0.03921	0.03921	0.00443	0.00443	46.183	46.183
PO128	Iposita	M	14.62	2.19	0	0	0	0.00937416	255.591	-0.03877	0.03877	-0.001091	0.001091	37.442	37.442
PO129	Iposita	M	15.71	1.73	0	0	0	0.0150212	258.318	-0.03373	0.03373	-0.003067	0.003067	33.657	33.657
PO130	Iposita	M	14.97	1.79	0	0	0	0.0200138	272.864	-0.03195	0.03195	0.007101	0.007101	52.623	52.623
PO131	Iposita	M	15.26	2.4	0	0	0	0.00838351	251.955	-0.03896	0.03896	-0.006558	0.006558	29.982	29.982
PO132	Iposita	M	14.77	2.16	0	0	0	0.0187452	169.5	-0.01036	0.01036	0.007231	0.007231	-49.545	49.545
PO133	Iposita	M	15.84	2.68	0	0	0	0.0298886	175.375	-0.00051	0.00051	0.010892	0.010892	-50.062	50.062
PO134	Iposita	M	14.9	2.16	0	0	0	0.00743644	184.042	-0.02488	0.02488	-0.004987	0.004987	-35.78	35.78
PO135	Iposita	M	15.48	2	0	0	0	0.0286874	169.625	-0.00044	0.00044	0.012208	0.012208	-53.662	53.662
PO197	Iposita	F	17.37	2.24	0	0	0	0.0174689	254.667	-0.03047	0.03047	-0.012228	0.012228	20.089	20.089
PO198	Iposita	M	14.5	1.91	0	0	0	0.0066874	234.083	-0.0367	0.0367	-0.002939	0.002939	16.651	16.651
PO199	Iposita	F	17.45	2.16	0	0	0	0.0246173	224	-0.01654	0.01654	-0.005639	0.005639	-11.055	11.055
PO200	Iposita	M	15.94	2.16	0	0	0	0.00345241	260.292	-0.04573	0.04573	-0.016244	0.016244	34.257	34.257
PO201	Iposita	F	18.13	2.55	0	0	0	0.0529807	235.875	0.0092	0.0092	0.01797	0.01797	-3.243	3.243
PO202	Iposita	M	14.55	2.01	0	0	0	0.0206161	151.5	-0.00451	0.00451	0.01064	0.01064	-66.231	66.231
PO203	Iposita	M	13.85	1.33	0	0	0	0.0153326	191.375	-0.01861	0.01861	0.010252	0.010252	-22.174	22.174
PO204	Iposita	M	15.21	2.15	0	0	0	0.0163746	253	-0.0312	0.0312	0.001783	0.001783	31.326	31.326
PO205	Iposita	M	14.2	1.6	0	0	0	0.019367	257.917	-0.02929	0.02929	0.011838	0.011838	42.276	42.276
PO017	Iverticalis	M	15.16	2.42	4	2	6	0.0221393	212.808	-0.01654	0.01654	0.007897	0.007897	-8.568	8.568
PO018	Iverticalis	M	15.71	2.05	1	0	1	0.0398974	182.231	0.00798	0.00798	0.021809	0.021809	-42.43	42.43
PO019	Iverticalis	F	17.78	2.21	0	0	0	0.0875254	217.615	0.04778	0.04778	0.054962	0.054962	-19.411	19.411
PO020	Iverticalis	F	17.83	2.51	0	0	0	0.0345867	194.038	6e-05	6e-05	0.001673	0.001673	-43.287	43.287
PO022	Iverticalis	F	18.16	2.3	0	0	0	0.0169433	205.731	-0.02017	0.02017	-0.018278	0.018278	-33.566	33.566
PO023	Iverticalis	F	17.16	2.06	0	0	0	0.068096	176.538	0.03744	0.03744	0.039868	0.039868	-56.785	56.785
PO024	Iverticalis	F	17.85	2.29	0	0	0	0.102857	225.269	0.06142	0.06142	0.069804	0.069804	-12.176	12.176
PO025	Iverticalis	F	18.3	2.4	0	0	0	0.076427	242.423	0.0312	0.0312	0.040227	0.040227	2.29	2.29
PO026	Iverticalis	F	18.07	2.32	1	0	1	0.0327673	253.231	-0.01485	0.01485	-0.001824	0.001824	14.472	14.472
PO027	Iverticalis	F	17.34	1.72	4	0	4	0.0734258	235.962	0.02962	0.02962	0.043939	0.043939	1.563	1.563
PO028	Iverticalis	F	17.93	2.43	0	0	0	0.0523759	212.923	0.01367	0.01367	0.018763	0.018763	-25	25
PO029	Iverticalis	F	17.2	2.57	0	0	0	0.0593452	196.269	0.02432	0.02432	0.030838	0.030838	-37.293	37.293
PO030	Iverticalis	F	16.99	2.09	0	0	0	0.0503246	192.115	0.01622	0.01622	0.023286	0.023286	-40.192	40.192
PO031	Iverticalis	F	17.34	2.13	0	0	0	0.0208883	268.077	-0.03002	0.03002	-0.008598	0.008598	33.679	33.679
PO032	Iverticalis	F	17.49	2.1	6	5	11	0.0249063	247.615	-0.02147	0.02147	-0.005629	0.005629	12.321	12.321
PO033	Iverticalis	F	17.17	2.03	0	0	0	0.0474957	258.077	-0.0012	0.0012	0.019198	0.019198	24.694	24.694
PO034	Iverticalis	F	17.69	1.96	0	0	0	0.0693191	252.577	0.02184	0.02184	0.037385	0.037385	16.088	16.088
PO035	Iverticalis	F	17.26	1.8	0	0	0	0.0693851	266.577	0.01881	0.01881	0.040458	0.040458	32.657	32.657
PO036	Iverticalis	F	17.7	2.04	0	0	0	0.111271	252.269	0.06386	0.06386	0.079267	0.079267	15.72	15.72
PO037	Iverticalis	F	18.13	2.36	0	0	0	0.0310451	219.333	-0.00908	0.00908	-0.003966	0.003966	-19.784	19.784
PO038	Iverticalis	F	17.04	2.38	0	0	0	0.0333366	279.833	-0.02017	0.02017	0.005948	0.005948	47.227	47.227
PO039	Iverticalis	F	17.38	1.97	8	1	9	0.0289336	275.833	-0.02369	0.02369	-0.000833	0.000833	41.196	41.196
PO040	Iverticalis	F	16.57	2	0	0	0	0.0650853	252.958	0.01752	0.01752	0.040983	0.040983	23.16	23.16
PO041	Iverticalis	F	17.97	2.35	0	0	0	0.0262341	243.75	-0.01929	0.01929	-0.007658	0.007658	5.588	5.588
PO042	Iverticalis	M	15.91	2.23	0	1	1	0.0110224	226.458	-0.03068	0.03068	-0.008464	0.008464	0.603	0.603
PO043	Iverticalis	M	14.93	1.82	7	2	9	0.0297196	214.333	-0.0093	0.0093	0.017086	0.017086	-5.668	5.668
PO044	Iverticalis	F	18.05	2.23	0	0	0	0.066891	290.583	0.01101	0.01101	0.032439	0.032439	51.944	51.944
PO045	Iverticalis	M	14.29	1.97	20	7	27	0.00783527	176.667	-0.02285	0.02285	-0.000323	0.000323	-39.511	39.511
PO046	Iverticalis	M	16.05	2.3	0	1	1	0.0569711	260.25	0.0078	0.0078	0.036505	0.036505	33.558	33.558
PO047	Iverticalis	M	15.14	2.46	0	1	1	0.066703	262.333	0.01707	0.01707	0.052601	0.052601	41.078	41.078
PO048	Iverticalis	M	15.72	2.12	1	0	1	0.0220346	264.667	-0.02812	0.02812	0.003877	0.003877	39.946	39.946
PO049	Iverticalis	F	17.66	2.83	0	0	0	0.0282258	280.333	-0.02539	0.02539	-0.003499	0.003499	44.023	44.023
PO050	Iverticalis	M	14.88	2.31	12	0	12	0.00662239	250	-0.04028	0.04028	-0.005661	0.005661	30.297	30.297
PO051	Iverticalis	M	15.03	2.13	0	0	0	0.020998	221.208	-0.01954	0.01954	0.007665	0.007665	0.61	0.61
PO052	Iverticalis	M	15.11	2.05	1	0	1	0.0313433	235.542	-0.01237	0.01237	0.017451	0.017451	14.465	14.465
PO053	Iverticalis	M	15.08	1.46	0	0	0	0.014614	167.625	-0.01407	0.01407	0.000932	0.000932	-53.272	53.272
PO054	Iverticalis	M	14.94	2.06	0	0	0	0.0444194	232.708	0.00134	0.00134	0.031716	0.031716	12.647	12.647
PO055	Iverticalis	F	17.85	2.61	0	0	0	0.054385	266.583	0.00381	0.00381	0.021332	0.021332	29.138	29.138
PO057	Iverticalis	F	17.33	2.53	0	0	0	0.0770035	251.75	0.02971	0.02971	0.047587	0.047587	17.411	17.411
PO058	Iverticalis	F	17.14	2.49	0	0	0	0.0212946	239.75	-0.02335	0.02335	-0.006793	0.006793	6.546	6.546
PO059	Iverticalis	F	17.41	2.21	0	0	0	0.0624662	256.75	0.01407	0.01407	0.03249	0.03249	21.934	21.934
PO060	Iverticalis	F	18.35	2.42	1	2	3	0.0867045	248.75	0.04007	0.04007	0.050155	0.050155	8.318	8.318
PO061	Iverticalis	F	18.78	2.6	0	0	0	0.0354862	242.333	-0.00973	0.00973	-0.00407	0.00407	-0.667	0.667
PO062	Iverticalis	F	18.21	3.26	0	0	0	0.0503882	214.5	0.01133	0.01133	0.014818	0.014818	-25.096	25.096
PO063	Iverticalis	M	15.03	2.96	0	0	0	0.0149414	282.083	-0.03906	0.03906	0.001609	0.001609	61.485	61.485
PO064	Iverticalis	M	14.92	2.7	0	0	0	0.0234849	355.583	-0.04678	0.04678	0.010921	0.010921	135.642	135.642
PO065	Iverticalis	M	15.64	2.15	9	2	11	0.020186	260.125	-0.02896	0.02896	0.002587	0.002587	35.882	35.882
PO066	Iverticalis	M	15.57	2.05	4	0	4	0.0206492	240.375	-0.02413	0.02413	0.00354	0.00354	16.55	16.55
PO067	Iverticalis	M	14.54	2.95	30	5	35	0.0170791	235.167	-0.02655	0.02655	0.007173	0.007173	17.495	17.495
PO068	Iverticalis	M	15.2	2.41	79	4	83	0.0101356	233.917	-0.03321	0.03321	-0.004386	0.004386	12.302	12.302
PO069	Iverticalis	M	16.36	2.86	0	0	0	0.0204764	267.625	-0.03033	0.03033	-0.002157	0.002157	39.081	39.081
PO070	Iverticalis	M	15.75	2.36	0	0	0	0.0257603	225.458	-0.01572	0.01572	0.007393	0.007393	0.559	0.559
PO071	Iverticalis	M	14.76	2.39	1	0	1	0.00763218	254.875	-0.04035	0.04035	-0.003812	0.003812	35.889	35.889
PO072	Iverticalis	M	15.77	2.64	0	0	0	0.0379659	294.375	-0.01876	0.01876	0.019458	0.019458	69.356	69.356
PO073	Iverticalis	M	15.04	2.03	0	0	0	0.0257627	137.708	0.00369	0.00369	0.01236	0.01236	-82.95	82.95
PO074	Iverticalis	M	14.76	1.92	4	4	8	0.017539	267.333	-0.0332	0.0332	0.006094	0.006094	48.348	48.348
PO075	Iverticalis	M	14.55	2.05	0	0	0	0.00788668	269.75	-0.04339	0.04339	-0.002089	0.002089	52.019	52.019
PO076	Iverticalis	M	15.46	2.24	0	0	0	0.0313467	257.5	-0.01722	0.01722	0.015007	0.015007	34.333	34.333
PO077	Iverticalis	M	15.9	2.52	0	0	0	0.0167569	229.417	-0.0256	0.0256	-0.00266	0.00266	3.621	3.621
PO206	Ngracilis	M	14.92	1.87	0	0	0	0.00731388	145.875	-0.01656	0.01656	-0.00525	0.00525	-74.066	74.066
PO207	Ngracilis	M	15.55	1.87	0	0	0	0.00726717	109.417	-0.00855	0.00855	-0.009702	0.009702	-114.288	114.288
PO208	Ngracilis	M	14.89	2.13	0	0	0	0.00803258	124.625	-0.01114	0.01114	-0.004321	0.004321	-95.137	95.137
PO209	Ngracilis	F	17.23	2.51	0	0	0	0.020283	109.833	0.00438	0.00438	-0.008434	0.008434	-123.908	123.908
PO210	Ngracilis	F	16.63	1.39	0	0	0	0.0143747	213.333	-0.02442	0.02442	-0.010147	0.010147	-16.823	16.823
PO211	Ngracilis	F	16.63	2.04	0	0	0	0.012335	143.583	-0.01104	0.01104	-0.012187	0.012187	-86.573	86.573
PO212	Ngracilis	F	15.85	1.81	0	0	0	0.0108911	206.792	-0.02646	0.02646	-0.008176	0.008176	-18.706	18.706
PO213	Ngracilis	M	15.52	2.29	0	0	0	0.0102324	150.333	-0.01463	0.01463	-0.006527	0.006527	-73.192	73.192
PO214	Ngracilis	M	14.74	1.92	0	0	0	0.00683162	148.25	-0.01757	0.01757	-0.004473	0.004473	-70.616	70.616
PO215	Ngracilis	M	14.87	1.63	0	0	0	0.00867051	147.208	-0.0155	0.0155	-0.003543	0.003543	-72.434	72.434
PO216	Ngracilis	M	14.56	2.04	0	0	0	0.00547681	131.542	-0.01523	0.01523	-0.004569	0.004569	-86.249	86.249
PO217	Ngracilis	M	14.56	1.91	0	0	0	0.0105833	154.583	-0.01522	0.01522	0.000537	0.000537	-63.208	63.208
PO218	Ngracilis	M	15.15	2.13	0	0	0	0.0156377	116	-0.00163	0.00163	0.001466	0.001466	-105.315	105.315
PO219	Ngracilis	M	14.45	1.91	0	0	0	0.00742175	118.25	-0.01035	0.01035	-0.001855	0.001855	-98.884	98.884
PO220	Ngracilis	M	14.34	1.87	0	0	0	0.00497492	134.833	-0.01646	0.01646	-0.003533	0.003533	-81.643	81.643
PO221	Ngracilis	M	13.96	1.69	0	0	0	0.0034364	105	-0.0114	0.0114	-0.002414	0.002414	-109.207	109.207
PO222	Ngracilis	M	14.22	1.7	0	0	0	0.00420132	141.167	-0.01863	0.01863	-0.003467	0.003467	-74.593	74.593
PO223	Ngracilis	M	14.74	1.64	0	0	0	0.0109035	180.417	-0.02061	0.02061	-0.000401	0.000401	-38.45	38.45
PO224	Ngracilis	M	14.26	1.55	0	0	0	0.0117028	173.417	-0.01827	0.01827	0.003755	0.003755	-42.582	42.582
PO225	Ngracilis	M	14.78	1.42	0	0	0	0.00832343	164.125	-0.01959	0.01959	-0.003261	0.003261	-54.98	54.98
PO226	Ngracilis	M	14.11	1.61	0	0	0	0.00406589	57.4	-0.00024	0.00024	-0.002833	0.002833	-157.703	157.703
PO227	Ngracilis	M	14.57	1.77	0	0	0	0.0176561	110.05	0.0017	0.0017	0.00754	0.00754	-107.801	107.801
PO228	Ngracilis	M	14.89	2.07	0	0	0	0.00441116	107	-0.01087	0.01087	-0.007943	0.007943	-112.762	112.762
PO229	Ngracilis	M	15.4	1.58	0	0	0	0.00604514	104.3	-0.00864	0.00864	-0.009875	0.009875	-118.509	118.509
PO230	Ngracilis	M	14.67	1.66	0	0	0	0.00398126	117.8	-0.01369	0.01369	-0.006834	0.006834	-100.648	100.648
PO231	Ngracilis	M	15.03	1.9	0	0	0	0.00488668	99.7	-0.00878	0.00878	-0.008446	0.008446	-120.899	120.899
PO232	Ngracilis	M	15.33	1.81	0	0	0	0.00721481	121.15	-0.01119	0.01119	-0.008216	0.008216	-101.241	101.241
PO233	Ngracilis	M	15.27	1.47	0	0	0	0.019882	137.2	-0.00208	0.00208	0.004871	0.004871	-84.832	84.832
PO234	Ngracilis	M	14.81	1.72	0	0	0	0.00548704	57.4	0.00118	0.00118	-0.006307	0.006307	-161.884	161.884
PO235	Ngracilis	M	14.42	1.46	0	0	0	0.00402243	110.05	-0.01193	0.01193	-0.005045	0.005045	-106.905	106.905
PO236	Ngracilis	M	14.75	1.46	0	0	0	0.00666079	107	-0.00862	0.00862	-0.004714	0.004714	-111.926	111.926
PO237	Ngracilis	M	14.4	1.88	0	0	0	0.00871697	104.3	-0.00596	0.00596	-0.00021	0.00021	-112.535	112.535
PO238	Ngracilis	M	13.46	1.88	0	0	0	0.00177099	117.8	-0.0159	0.0159	-0.000583	0.000583	-93.42	93.42
PO239	Ngracilis	M	14.12	1.5	0	0	0	0.00258262	99.7	-0.01108	0.01108	-0.004386	0.004386	-115.462	115.462
PO240	Ngracilis	F	16.22	2.26	0	0	0	0.0097571	121.15	-0.00865	0.00865	-0.011897	0.011897	-106.558	106.558
PO241	Ngracilis	F	15.6	1.9	0	0	0	0.0173822	137.2	-0.00458	0.00458	6.3e-05	6.3e-05	-86.804	86.804
PO242	Ngracilis	M	15.05	1.89	0	0	0	0.00461726	72.25	-0.00298	0.00298	-0.008855	0.008855	-148.468	148.468
PO243	Ngracilis	M	14.58	1.69	0	0	0	0.00367982	157.9	-0.02286	0.02286	-0.006506	0.006506	-60.01	60.01
PO244	Ngracilis	F	15.21	1.76	0	0	0	0.00285409	173.7	-0.02718	0.02718	-0.011737	0.011737	-47.974	47.974
PO245	Ngracilis	F	16.4	1.87	0	0	0	0.015571	213.35	-0.02323	0.02323	-0.007342	0.007342	-15.433	15.433
PO246	Ngracilis	F	15.92	1.75	0	0	0	0.0101003	111.55	-0.00618	0.00618	-0.009456	0.009456	-114.365	114.365
PO247	Ngracilis	F	16.77	1.76	0	0	0	0.00662721	147.3	-0.01756	0.01756	-0.018873	0.018873	-83.693	83.693
PO248	Ngracilis	F	15.96	1.9	0	0	0	0.00709839	161.3	-0.02019	0.02019	-0.012738	0.012738	-64.854	64.854
PO249	Ngracilis	F	15.62	1.61	0	0	0	0.00283953	108.75	-0.01283	0.01283	-0.014619	0.014619	-115.373	115.373
PO250	Ngracilis	F	17.11	2.07	0	0	0	0.017332	195.25	-0.01747	0.01747	-0.010546	0.010546	-37.774	37.774
PO251	Ngracilis	F	16.19	1.74	0	0	0	0.00351802	161.85	-0.02389	0.02389	-0.017927	0.017927	-65.678	65.678
PO252	Ngracilis	F	16.99	1.81	0	0	0	0.00878535	255.1	-0.03925	0.03925	-0.018254	0.018254	22.793	22.793
PO253	Ngracilis	F	15.85	1.71	0	0	0	0.00452143	170.75	-0.02486	0.02486	-0.014546	0.014546	-54.747	54.747
PO254	Ngracilis	M	14.58	2.06	0	0	0	0.0119189	93.5	-0.00037	0.00037	0.001733	0.001733	-124.41	124.41
PO255	Nirene	F	17.12	1.97	0	0	0	0.0436316	233.2	0.00044	0.00044	0.015683	0.015683	0.116	0.116
PO256	Nirene	F	17.44	1.97	0	0	0	0.00636019	245.5	-0.03955	0.03955	-0.023826	0.023826	10.504	10.504
PO257	Nirene	F	16.43	1.91	2	0	2	0.0342669	257	-0.01419	0.01419	0.011144	0.011144	28.038	28.038
PO258	Nirene	F	16.49	1.62	0	0	0	0.00707047	227.6	-0.03488	0.03488	-0.016472	0.016472	-1.72	1.72
PO259	Nirene	F	17.06	1.61	0	0	0	0.013039	299.25	-0.04476	0.04476	-0.01449	0.01449	66.524	66.524
PO260	Nirene	F	16.29	1.49	0	0	0	0.00712777	284.65	-0.04744	0.04744	-0.015016	0.015016	56.524	56.524
PO261	Nirene	F	17.02	1.71	0	0	0	0.0155517	268.25	-0.03539	0.03539	-0.011697	0.011697	35.763	35.763
PO262	Nirene	F	17.14	2.13	0	0	0	0.0142271	296.2	-0.0429	0.0429	-0.013861	0.013861	62.996	62.996
PO263	Nirene	F	17.53	1.87	0	0	0	0.0285673	318.25	-0.03344	0.03344	-0.002248	0.002248	82.717	82.717
PO264	Nirene	F	17.38	2.23	0	0	0	0.011593	301.4	-0.04668	0.04668	-0.018173	0.018173	66.763	66.763
PO265	Nirene	F	15.8	1.66	0	0	0	0.0151474	273.45	-0.03695	0.03695	-0.00357	0.00357	48.251	48.251
PO266	Nirene	F	15.81	1.56	0	0	0	0.00908295	249.8	-0.03778	0.03778	-0.009704	0.009704	24.542	24.542
PO267	Nirene	F	15.59	1.51	0	0	0	0.00944506	302.3	-0.04903	0.04903	-0.007804	0.007804	78.356	78.356
PO268	Nirene	M	15.36	1.4	0	0	0	0.0167925	278.05	-0.03632	0.03632	0.001152	0.001152	55.48	55.48
PO269	Nirene	F	15.81	1.25	0	0	0	0.009313	267.2	-0.0414	0.0414	-0.009474	0.009474	41.942	41.942
PO270	Nirene	F	16.45	1.66	0	0	0	0.0251204	275.3	-0.02738	0.02738	0.001858	0.001858	46.218	46.218
PO271	Nirene	F	16.31	1.32	0	0	0	0.0260474	258.25	-0.02268	0.02268	0.003764	0.003764	30.005	30.005
PO272	Nirene	F	15.76	1.86	0	0	0	0.00769876	227.9	-0.03432	0.03432	-0.010739	0.010739	2.94	2.94
PO273	Nirene	F	16.83	2.01	0	0	0	0.0157933	195.909	-0.01915	0.01915	-0.010127	0.010127	-35.443	35.443
PO274	Nirene	F	16.54	1.87	0	0	0	0.0267047	237.227	-0.01738	0.01738	0.002812	0.002812	7.608	7.608
PO275	Nirene	F	15.76	1.51	0	0	0	0.0127785	230.409	-0.0298	0.0298	-0.005659	0.005659	5.45	5.45
PO276	Nirene	M	15.76	1.82	0	0	0	0.0143545	224.318	-0.02687	0.02687	-0.004083	0.004083	-0.641	0.641
PO277	Nirene	F	16.14	1.74	0	0	0	0.0235112	258.727	-0.02533	0.02533	0.002416	0.002416	31.498	31.498
PO278	Nirene	F	17.7	1.7	0	0	0	0.0306825	238.409	-0.01366	0.01366	-0.001322	0.001322	1.86	1.86
PO279	Nirene	F	NA	NA	0	0	0	0.0111438	107.5	-0.00425	0.00425	NA	NA	NA	MA
PO280	Nirene	M	16	1.3	1	0	1	0.0112747	267.591	-0.03952	0.03952	-0.008841	0.008841	41.198	41.198
PO281	Nirene	M	15.24	1.82	0	0	0	0.0137012	196.136	-0.02129	0.02129	-0.0011	0.0011	-25.717	25.717
PO282	Nirene	F	16.71	2.01	0	0	0	0.00898548	284.136	-0.04547	0.04547	-0.016096	0.016096	53.502	53.502
PO283	Nirene	M	15.6	1.76	0	0	0	0.00663297	286.227	-0.04829	0.04829	-0.010686	0.010686	62.224	62.224
PO284	Nirene	M	15.37	1.67	0	0	0	0.0168697	291.318	-0.03918	0.03918	0.001159	0.001159	68.688	68.688
PO285	Nirene	M	15.21	1.82	0	0	0	0.0130272	227.5	-0.0289	0.0289	-0.001564	0.001564	5.826	5.826
PO286	Nirene	M	15.38	1.71	0	0	0	0.00824487	283.545	-0.04608	0.04608	-0.007535	0.007535	60.856	60.856
PO287	Nirene	F	16.4	1.89	0	0	0	0.00591636	263.636	-0.04401	0.04401	-0.016997	0.016997	34.854	34.854
PO288	Nirene	M	15.33	1.67	0	0	0	0.0102931	206.5	-0.02699	0.02699	-0.005138	0.005138	-15.891	15.891
PO289	Nirene	M	15.45	1.67	0	0	0	0.00992293	100.318	-0.00388	0.00388	-0.006347	0.006347	-122.789	122.789
PO290	Nirene	M	15.99	1.53	0	0	0	0.0128148	181.045	-0.01884	0.01884	-0.007231	0.007231	-45.288	45.288
PO291	Nirene	M	15.85	1.79	0	0	0	0.0079289	246.682	-0.03824	0.03824	-0.011138	0.011138	21.185	21.185
PO292	Nirene	F	16.32	1.64	0	0	0	0.0191755	255.227	-0.02889	0.02889	-0.003178	0.003178	26.922	26.922
PO293	Nirene	M	15.72	1.78	0	0	0	0.00578234	204.409	-0.03104	0.03104	-0.012376	0.012376	-20.312	20.312
PO294	Nirene	M	15.25	2	3	0	3	0.020048	226.045	-0.02156	0.02156	0.005177	0.005177	4.133	4.133
PO295	Nirene	M	15.72	1.86	1	0	1	0.0207616	225.364	-0.0207	0.0207	0.002604	0.002604	0.643	0.643
PO296	Nirene	M	15.04	1.77	0	0	0	0.00652569	192.545	-0.02767	0.02767	-0.006877	0.006877	-28.113	28.113
PO297	Nirene	M	14.96	1.75	0	0	0	0.0184173	168.955	-0.01056	0.01056	0.005574	0.005574	-51.226	51.226
PO298	Nirene	F	15.91	1.58	0	0	0	0.0327928	261.591	-0.01668	0.01668	0.013306	0.013306	35.735	35.735
PO299	Nirene	M	14.78	1.27	0	0	0	0.00569737	187.364	-0.02736	0.02736	-0.005887	0.005887	-31.742	31.742
PO300	Nirene	M	14.9	1.64	0	0	0	0.00644872	206.727	-0.03089	0.03089	-0.005975	0.005975	-13.095	13.095
PO301	Nirene	M	15.84	1.8	0	0	0	0.0189985	246.955	-0.02724	0.02724	1e-06	1e-06	21.517	21.517
PO302	Nirene	M	15.51	1.56	0	0	0	0.0101256	234.409	-0.03333	0.03333	-0.006564	0.006564	10.943	10.943
PO303	Nirene	F	15.69	1.57	0	0	0	0.0170969	242.591	-0.02817	0.02817	-0.000851	0.000851	18.05	18.05
PO304	Nirene	M	15.21	1.92	0	0	0	0.0153992	237.091	-0.02865	0.02865	0.000808	0.000808	15.417	15.417
PO305	Nirene	M	14.99	1.58	0	0	0	0.0097775	142.364	-0.01332	0.01332	-0.003276	0.003276	-77.996	77.996
PO306	Nirene	M	14.17	1.21	0	0	0	0.00999849	211.227	-0.02833	0.02833	0.00268	0.00268	-4.234	4.234
PO307	Nirene	M	15.71	1.83	0	0	0	0.00943961	252.364	-0.03799	0.03799	-0.008648	0.008648	27.703	27.703
PO308	Nirene	M	15.71	1.91	0	0	0	0.0177995	267.227	-0.03292	0.03292	-0.000288	0.000288	42.566	42.566
PO309	Nirene	M	15.56	1.62	0	0	0	0.022501	250.682	-0.02456	0.02456	0.005462	0.005462	26.917	26.917
PO310	Nirene	M	15.63	1.77	0	0	0	0.00593903	226.318	-0.03573	0.03573	-0.01159	0.01159	2.135	2.135
PO311	Nirene	M	15.21	1.67	2	0	2	0.00464768	161.409	-0.02267	0.02267	-0.009944	0.009944	-60.265	60.265
PO312	Nirene	M	15.36	1.62	4	0	4	0.00907482	250.636	-0.03797	0.03797	-0.006566	0.006566	28.066	28.066
PO313	Nirene	M	15.07	1.75	0	0	0	0.0112197	193.091	-0.0231	0.0231	-0.002393	0.002393	-27.747	27.747
PO314	Nirene	M	14.81	1.9	0	0	0	0.00708421	217.045	-0.03253	0.03253	-0.00471	0.00471	-2.239	2.239
